# Supplementary material for: The relationship between smoking cessation history and significant liver fibrosis among the population with metabolic dysfunction-associated steatotic liver disease in the United States
Source: PLoS One. 2025 Apr 1;20(4):e0320573. doi: 10.1371/journal.pone.0320573 (PMC11960941; doi:10.1371/journal.pone.0320573)
Supplement: S1 File — (XLSX) [file pone.0320573.s001.xlsx]

## Sheet: Sheet4
gender	age	race	LSM	liver_fibrosis	CAP	MASLD	chewtobacco	smoke	cession_duration	duration_before_quitting	age_onset	Physical_activity	Hypertension	Overweight	Diabetes	MEC	SDMVPSU	SDMVSTRA	alcohol use	hyperlipidemia
2	29	5	6.4	0	277	1	#N/A	0	0	0	0	2	0	1	0	8154.97	2	168	0	0
1	49	3	5.5	0	303	1	#N/A	2				1	0	1	0	8658.73	1	167	0	1
1	68	5	4.4	0	279	1	#N/A	0	0	0	0	2	0	1	1	7801.6	2	167	1	1
1	76	3	4.6	0	315	1	#N/A	1	1	3	1	0	1	1	0	31816.3	2	164	0	1
2	68	4	5.1	0	359	1	#N/A	0	0	0	0	2	0	1	1	4099.84	1	171	0	1
2	42	5	5	0	280	1	#N/A	0	0	0	0	0	0	1	0	17228.6	1	161	0	1
1	44	3	4.5	0	321	1	#N/A	0	0	0	0	2	0	1	0	12161	2	163	0	1
2	54	5	5.1	0	287	1	#N/A	0	0	0	0	0	1	1	0	23643.3	1	169	0	1
2	30	4	3.9	0	325	1	#N/A	0	0	0	0	2	0	1	0	7489.19	2	170	1	0
1	22	1	6.5	0	332	1	#N/A	1	1	1	1	2	#N/A	1	0	21061.7	2	154	0	0
1	76	5	4.3	0	318	1	#N/A	1	2	3	2	1	0	0	0	20618.2	1	160	1	0
1	35	1	4.8	0	313	1	#N/A	0	0	0	0	2	1	1	0	28203.6	2	155	0	1
1	44	5	24.7	1	400	1	#N/A	0	0	0	0	0	1	1	0	17860.8	2	172	0	1
2	43	3	5	0	309	1	#N/A	2				2	0	1	0	67850.7	1	155	1	1
2	47	1	11.7	1	338	1	#N/A	0	0	0	0	0	#N/A	1	0	32224.8	1	154	0	1
1	62	5	21.5	1	317	1	#N/A	0	0	0	0	2	0	1	0	5571.47	2	155	0	1
2	30	3	4.2	0	276	1	#N/A	0	0	0	0	1	0	1	1	14611.9	2	167	0	1
1	41	3	4.4	0	288	1	#N/A	2				1	0	1	0	41412.5	2	159	0	1
2	70	1	12	1	294	1	#N/A	0	0	0	0	0	0	1	1	9440.5	1	158	0	1
2	56	2	9.7	1	322	1	#N/A	1	1	3	1	0	#N/A	1	1	14674.3	2	160	#N/A	1
2	29	4	4.5	0	282	1	#N/A	0	0	0	0	0	0	1	0	10118.9	2	163	0	1
2	47	3	7.8	0	302	1	#N/A	1	1	3	1	2	0	1	0	27929.5	2	158	0	1
1	51	4	10.2	1	307	1	#N/A	1	1	3	2	0	1	1	0	12838	2	170	0	1
2	59	5	5.8	0	373	1	#N/A	0	0	0	0	2	0	1	0	12696.6	1	159	0	1
2	62	1	6.1	0	318	1	#N/A	0	0	0	0	0	0	1	0	11671.8	1	150	0	1
2	61	4	6.9	0	348	1	#N/A	0	0	0	0	0	1	1	1	14418.8	1	172	0	1
2	61	5	4.4	0	323	1	#N/A	0	0	0	0	2	0	1	0	17444.2	1	169	0	0
1	62	5	26	1	323	1	#N/A	0	0	0	0	2	#N/A	1	0	15120.4	2	166	#N/A	1
2	25	4	7.8	0	372	1	#N/A	0	0	0	0	2	1	1	0	12158.5	2	171	0	1
1	32	5	6	0	381	1	#N/A	0	0	0	0	0	0	1	0	29975.8	1	161	0	1
1	60	3	4.5	0	322	1	#N/A	0	0	0	0	1	0	1	0	14054.5	2	163	0	1
1	34	1	5.7	0	388	1	#N/A	0	0	0	0	0	0	1	0	23874.5	2	154	0	1
1	19	3	4.7	0	317	1	#N/A	0	0	0	0	2	0	1	0	42320.5	2	149	0	0
1	30	4	7.8	0	400	1	#N/A	2				0	1	1	1	15519.5	2	170	0	1
1	60	2	75	1	330	1	#N/A	1	2	2	2	2	0	#DIV/0!	0	12228.2	2	172	0	1
1	52	3	9.2	1	400	1	#N/A	1	1	3	1	0	0	1	1	174712	1	155	0	1
1	50	3	4.7	0	346	1	#N/A	0	0	0	0	0	0	1	0	189197	2	153	0	0
1	45	1	7.2	0	329	1	#N/A	0	0	0	0	2	1	1	0	32364.3	1	156	0	1
1	53	4	6.1	0	373	1	#N/A	0	0	0	0	2	0	1	1	9683.2	3	156	0	1
2	48	3	10.4	1	350	1	#N/A	0	0	0	0	1	0	1	1	39486.3	2	159	0	1
2	25	5	3.9	0	309	1	#N/A	0	0	0	0	2	0	1	0	32206.9	1	169	0	0
1	80	4	5.6	0	338	1	#N/A	1	2	3	1	0	1	1	0	9813.99	2	172	0	1
2	31	4	5.3	0	279	1	#N/A	0	0	0	0	2	0	1	0	8519.37	1	152	1	0
2	49	1	8.3	1	327	1	#N/A	0	0	0	0	0	0	1	0	27351.4	2	164	0	1
1	32	5	6.9	0	339	1	#N/A	2				0	#N/A	1	0	15902.2	1	170	#N/A	1
1	70	3	5.9	0	306	1	#N/A	0	0	0	0	2	0	1	0	18648	2	156	1	0
2	36	5	4.5	0	355	1	#N/A	0	0	0	0	2	1	1	0	14207.6	2	169	0	1
1	74	3	6.1	0	400	1	#N/A	0	0	0	0	2	1	1	1	21909.9	2	163	0	1
1	57	3	4.3	0	314	1	#N/A	0	0	0	0	1	0	1	1	56402.6	2	150	1	1
2	32	4	4.9	0	343	1	#N/A	0	0	0	0	2	0	1	0	17625.7	1	151	0	0
2	78	3	6.2	0	317	1	#N/A	2				0	0	0	0	45049.9	1	155	0	1
2	55	5	8	1	350	1	#N/A	0	0	0	0	1	0	0	1	13420.4	1	166	0	1
2	74	2	3.5	0	339	1	#N/A	0	0	0	0	0	#N/A	1	0	9930.33	2	154	#N/A	1
1	68	1	7	0	312	1	#N/A	0	0	0	0	0	1	1	0	5354.86	2	161	0	1
1	30	3	4.8	0	310	1	#N/A	0	0	0	0	2	0	1	0	83619.6	1	156	0	0
1	63	1	4.1	0	281	1	#N/A	0	0	0	0	2	0	1	0	7670.32	2	165	1	1
1	78	4	7	0	350	1	#N/A	0	0	0	0	0	0	1	1	5051.2	2	171	0	0
1	75	4	5.4	0	284	1	#N/A	0	0	0	0	2	1	1	1	4280.29	2	151	1	1
1	64	1	3.9	0	305	1	#N/A	0	0	0	0	0	1	0	0	9885.26	2	160	0	1
1	61	2	4.8	0	340	1	#N/A	1	1	3	1	0	0	1	1	8047.43	1	162	1	1
2	39	2	6.4	0	371	1	#N/A	0	0	0	0	0	1	1	0	12026.5	1	156	0	1
2	56	3	5.4	0	292	1	#N/A	1	1	3	1	0	1	1	0	243397	2	157	0	1
2	50	5	5.1	0	352	1	#N/A	0	0	0	0	0	#N/A	1	0	15825	1	169	0	0
2	62	2	3.3	0	292	1	#N/A	0	0	0	0	0	0	1	0	15422.5	1	170	0	0
2	80	3	3.9	0	342	1	#N/A	0	0	0	0	0	0	1	1	23767	1	151	#N/A	0
2	60	1	6.3	0	345	1	#N/A	0	0	0	0	0	0	1	1	4857.67	2	155	0	0
1	22	4	5.9	0	285	1	#N/A	2				2	0	1	0	12813.8	2	170	0	0
1	34	1	4.3	0	309	1	#N/A	1	1	3	1	2	0	1	0	20958.8	2	156	0	1
1	38	5	5.3	0	314	1	#N/A	0	0	0	0	2	0	0	0	16211.6	1	164	0	0
1	60	5	4.6	0	297	1	#N/A	0	0	0	0	0	1	1	0	11319.5	2	169	0	1
2	26	5	3.2	0	293	1	#N/A	0	0	0	0	2	0	1	0	11504.8	3	156	#N/A	0
2	25	1	4.8	0	275	1	#N/A	0	0	0	0	0	0	1	0	23693.1	1	155	0	1
2	35	1	4.9	0	299	1	#N/A	0	0	0	0	0	0	0	0	11362.9	2	164	0	1
1	31	5	5.7	0	302	1	#N/A	2				2	0	1	0	10529.9	1	156	0	1
1	52	1	6.4	0	391	1	#N/A	0	0	0	0	2	0	1	0	12929.6	2	155	0	1
1	50	2	11.1	1	346	1	#N/A	2				1	1	1	1	8938.8	1	149	0	1
1	29	4	6.5	0	293	1	#N/A	0	0	0	0	2	0	1	0	21975.3	1	156	0	1
2	34	3	8	1	376	1	#N/A	0	0	0	0	2	0	1	0	14943.4	1	167	0	1
1	80	3	6.6	0	338	1	#N/A	1	2	3	1	0	0	1	1	17577.4	2	163	#N/A	1
1	47	4	5.1	0	361	1	#N/A	2				0	0	1	0	3845.12	1	150	0	0
2	47	4	3.7	0	294	1	#N/A	1	1	3	1	0	1	1	0	22661.8	1	163	0	1
1	61	4	6.6	0	361	1	#N/A	2				1	1	1	1	6355.48	2	172	0	1
1	63	3	5.8	0	400	1	#N/A	2				1	1	1	0	61023.1	2	158	1	1
2	43	4	6.7	0	351	1	#N/A	0	0	0	0	0	0	1	0	22922.8	2	172	0	0
2	25	4	5	0	286	1	#N/A	2				0	0	1	0	26762.3	1	168	0	1
1	52	5	8.2	1	302	1	#N/A	2				0	0	1	0	13450.9	1	169	0	1
1	32	1	5.6	0	304	1	#N/A	2				2	0	1	0	46797.8	1	155	1	1
2	52	4	4.2	0	335	1	#N/A	0	0	0	0	1	1	1	0	10483.1	2	150	0	0
2	54	3	10.9	1	302	1	#N/A	0	0	0	0	0	0	1	1	30742.2	2	159	0	1
2	64	5	4.4	0	305	1	#N/A	2				0	0	1	0	6533.05	2	154	0	1
2	75	3	2.6	0	329	1	#N/A	0	0	0	0	0	0	0	0	55916.6	2	159	0	1
2	55	1	6.7	0	357	1	#N/A	1	2	3	2	2	1	1	0	12473.8	2	150	0	1
2	80	3	8.2	1	354	1	#N/A	0	0	0	0	2	0	1	1	26695.7	1	157	0	1
2	60	2	5.1	0	284	1	#N/A	0	0	0	0	2	0	0	1	6460.5	2	156	1	0
2	45	1	4.1	0	321	1	#N/A	0	0	0	0	1	0	1	0	37168.9	1	156	0	1
1	64	3	12.8	1	367	1	#N/A	0	0	0	0	2	1	1	0	17310.7	1	170	0	1
1	25	5	5.8	0	296	1	#N/A	1	1	1	1	1	0	1	0	13129.3	2	159	0	1
2	48	2	6.5	0	381	1	#N/A	0	0	0	0	0	0	1	1	17238.1	2	160	0	1
1	53	4	7.8	0	353	1	#N/A	0	0	0	0	2	1	1	0	11088.2	2	149	0	0
2	52	3	13.5	1	334	1	#N/A	1	1	3	1	2	0	1	0	33236.5	2	149	0	1
2	52	4	4.6	0	356	1	#N/A	0	0	0	0	2	0	1	0	16412.7	1	151	0	1
1	58	1	7.9	0	355	1	#N/A	1	1	3	1	0	0	1	0	16571.9	2	155	0	1
1	25	4	4.1	0	278	1	#N/A	0	0	0	0	2	0	1	0	13260.5	2	156	0	1
1	66	1	4.1	0	320	1	#N/A	0	0	0	0	0	1	1	0	5989.86	2	155	0	1
1	51	4	6.3	0	343	1	#N/A	0	0	0	0	1	0	1	0	14124.5	1	151	1	0
1	59	5	8.4	1	307	1	#N/A	0	0	0	0	1	0	1	1	9057.07	1	164	0	0
1	76	3	3.3	0	311	1	#N/A	1	2	3	1	1	0	1	0	28282.8	2	151	0	1
2	31	5	4.6	0	276	1	#N/A	0	0	0	0	0	0	1	0	16535.2	1	159	0	1
2	68	2	5	0	282	1	#N/A	0	0	0	0	0	0	0	0	3204.89	2	164	0	1
1	27	5	6.8	0	400	1	#N/A	0	0	0	0	1	#N/A	1	0	23088.6	1	172	#N/A	0
1	25	1	4.6	0	334	1	#N/A	0	0	0	0	2	#N/A	1	0	13380	2	164	#N/A	1
2	27	3	8.1	1	317	1	#N/A	2				2	0	1	0	58809.5	2	159	0	1
2	44	5	5.3	0	349	1	#N/A	1	1	3	1	2	0	1	0	65870.4	2	165	0	1
1	37	4	5.4	0	287	1	#N/A	0	0	0	0	2	0	1	0	5416.57	1	152	0	1
1	70	2	6.4	0	279	1	#N/A	0	0	0	0	2	1	1	0	8045.78	2	163	0	1
1	69	4	36.7	1	386	1	#N/A	1	2	3	1	0	1	1	1	3234.15	1	150	0	1
2	54	4	6	0	289	1	#N/A	0	0	0	0	2	0	1	0	6858.21	2	163	1	0
1	62	2	5	0	341	1	#N/A	2				2	1	0	0	10167.7	3	156	0	1
1	30	2	6.9	0	383	1	#N/A	0	0	0	0	2	0	1	0	43322.3	2	154	0	1
1	56	2	4.9	0	327	1	#N/A	0	0	0	0	0	1	1	0	31670.1	2	153	1	1
2	45	1	7	0	322	1	#N/A	2				0	0	0	1	42721.4	1	169	0	1
2	60	5	6.8	0	275	1	#N/A	1	1	3	2	1	0	1	0	15168.3	2	158	0	1
1	52	4	6.7	0	374	1	#N/A	0	0	0	0	0	0	1	0	8782.95	1	171	1	0
1	49	3	4.8	0	357	1	#N/A	1	2	#N/A	#N/A	0	0	1	0	27211.6	1	165	0	1
1	52	2	4	0	314	1	#N/A	0	0	0	0	2	0	0	0	8254.44	2	151	0	0
1	41	2	4.8	0	353	1	#N/A	0	0	0	0	0	0	1	1	29803.6	3	156	0	1
1	61	5	6.3	0	400	1	#N/A	0	0	0	0	2	1	1	1	4137.29	1	171	0	1
2	50	5	5.2	0	316	1	#N/A	0	0	0	0	2	0	1	1	5600.42	1	158	0	1
2	60	1	18.3	1	287	1	#N/A	0	0	0	0	2	0	1	0	21019.9	1	160	#N/A	0
2	63	5	4.4	0	293	1	#N/A	0	0	0	0	2	0	1	1	5619.43	2	169	0	1
1	54	3	6.5	0	351	1	#N/A	0	0	0	0	2	1	1	0	12627.1	2	149	0	1
2	54	4	5.2	0	337	1	#N/A	0	0	0	0	2	0	1	1	26548.8	1	159	1	1
1	30	3	6	0	282	1	#N/A	0	0	0	0	2	0	1	0	22754.9	2	166	0	1
1	30	1	5.3	0	309	1	#N/A	2				2	0	1	0	23420.4	2	166	0	0
2	57	3	5.6	0	318	1	#N/A	0	0	0	0	2	0	0	0	34563.8	2	168	0	1
1	80	3	5.7	0	277	1	#N/A	1	3	3	1	2	0	0	0	31041.7	2	164	0	0
2	61	3	6.7	0	400	1	#N/A	1	1	3	1	0	0	1	0	54194	2	159	0	1
2	80	3	3.7	0	316	1	#N/A	0	0	0	0	2	1	1	1	12720.7	2	167	#N/A	0
2	63	4	5.9	0	305	1	#N/A	0	0	0	0	0	1	1	1	10453.6	1	172	0	1
2	74	3	4.3	0	344	1	#N/A	0	0	0	0	2	#N/A	1	0	43051.7	2	157	#N/A	1
2	52	5	3.8	0	337	1	#N/A	0	0	0	0	0	0	1	1	14389.8	1	164	#N/A	1
2	57	5	5.6	0	316	1	#N/A	2				1	1	1	0	8679	2	152	0	1
2	34	1	3.7	0	370	1	#N/A	1	1	#N/A	#N/A	1	0	1	0	28637.7	2	160	0	1
1	44	4	4.9	0	325	1	#N/A	2				2	1	1	0	20051.2	1	164	0	1
2	40	4	5.8	0	285	1	#N/A	0	0	0	0	0	1	1	0	24778.6	1	160	0	0
1	37	1	5.3	0	343	1	#N/A	0	0	0	0	2	0	1	0	51137.2	1	161	0	1
1	34	1	5.1	0	342	1	#N/A	1	1	3	2	2	1	1	0	21454.8	2	166	0	0
2	60	4	5.5	0	279	1	#N/A	2				0	0	0	0	4059.57	2	171	0	0
1	42	1	4.4	0	310	1	#N/A	1	1	2	1	0	1	0	0	16008.4	2	170	0	1
1	60	5	9.7	1	318	1	#N/A	0	0	0	0	0	0	1	1	5605.18	1	158	0	1
1	46	3	5.3	0	302	1	#N/A	0	0	0	0	0	0	1	0	98786.3	1	165	0	1
2	70	5	6.7	0	342	1	#N/A	0	0	0	0	0	0	1	0	11286.1	2	154	0	1
1	43	1	7.2	0	298	1	#N/A	1	1	2	1	2	0	#DIV/0!	0	24829.5	2	172	0	1
1	64	3	3.8	0	296	1	#N/A	0	0	0	0	1	1	1	0	80797.6	2	155	0	0
1	79	3	10.9	1	345	1	#N/A	1	3	2	1	2	#N/A	1	1	14259.3	1	164	1	1
2	64	4	4.2	0	298	1	#N/A	0	0	0	0	0	0	1	0	10341.1	1	172	#N/A	1
1	61	4	5.4	0	283	1	#N/A	1	2	2	1	1	0	1	0	7850.99	2	172	0	0
2	34	1	4.2	0	305	1	#N/A	0	0	0	0	2	0	1	0	15041	2	155	0	1
1	32	5	5.4	0	362	1	#N/A	0	0	0	0	2	0	1	0	12003.4	2	168	0	1
2	67	1	3.9	0	295	1	#N/A	0	0	0	0	2	0	1	0	6053.66	2	158	0	1
2	65	4	7.4	0	314	1	#N/A	0	0	0	0	0	1	1	1	4073.07	1	167	0	1
1	78	3	5.9	0	352	1	#N/A	0	0	0	0	0	1	1	1	7053.93	2	169	0	1
2	45	4	5.7	0	331	1	#N/A	2				2	0	1	0	6619.35	1	168	0	1
2	44	1	5	0	325	1	#N/A	0	0	0	0	2	0	1	0	5282.17	2	161	0	1
2	40	5	5.6	0	336	1	#N/A	2				2	0	1	0	28743.2	1	158	0	0
2	75	3	11.1	1	311	1	#N/A	1	1	3	1	1	0	1	0	39583	1	165	0	1
1	54	5	10.5	1	400	1	#N/A	1	1	3	1	2	0	1	1	9804.24	1	162	0	1
1	44	2	6.6	0	334	1	#N/A	2				2	0	1	0	13409.7	2	151	0	1
2	65	4	6.3	0	344	1	#N/A	2				0	0	1	1	5074.49	2	150	0	1
2	39	3	6.6	0	332	1	#N/A	0	0	0	0	0	0	1	1	31742.1	2	167	0	0
1	74	1	5	0	331	1	#N/A	0	0	0	0	2	0	1	0	15830.1	1	154	#N/A	1
2	31	5	4.1	0	362	1	#N/A	0	0	0	0	0	0	0	1	26810.2	1	163	0	1
1	53	1	8.9	1	400	1	#N/A	1	1	3	1	0	1	1	1	11894.3	2	154	0	1
2	61	5	4	0	299	1	#N/A	0	0	0	0	2	0	1	0	10450.5	3	156	0	1
1	80	3	11.6	1	382	1	#N/A	0	0	0	0	1	0	1	1	24164.7	2	170	0	1
1	56	3	4.4	0	329	1	#N/A	0	0	0	0	1	0	1	0	92414	2	158	0	1
1	39	1	4.6	0	292	1	#N/A	1	1	1	2	2	0	1	0	27238	2	161	0	1
2	69	2	5.4	0	291	1	#N/A	0	0	0	0	0	1	1	0	6333.26	2	156	0	1
1	44	5	4.1	0	318	1	#N/A	1	1	3	2	0	0	0	1	12371.7	3	156	0	0
2	56	4	5.5	0	310	1	#N/A	0	0	0	0	0	0	1	0	9480.97	1	158	0	0
1	77	3	5.4	0	312	1	#N/A	1	3	3	1	0	0	1	1	33724.4	2	149	0	0
2	54	3	7.7	0	366	1	#N/A	0	0	0	0	0	1	1	0	93758.1	2	149	0	1
2	34	3	5.6	0	343	1	#N/A	2				2	0	1	0	37386.1	2	158	0	1
2	59	4	3.5	0	292	1	#N/A	0	0	0	0	1	0	1	1	3768.94	1	150	0	0
2	39	4	4.3	0	274	1	#N/A	0	0	0	0	0	0	1	0	8514.07	1	150	0	0
2	68	4	12.3	1	372	1	#N/A	0	0	0	0	0	1	1	1	5142.83	2	150	0	1
2	57	3	14.6	1	378	1	#N/A	0	0	0	0	1	0	1	1	189290	2	172	0	1
2	63	4	8.7	1	373	1	#N/A	0	0	0	0	0	0	1	1	3590.15	1	167	0	0
1	18	5	9.7	1	371	1	#N/A	0	0	0	0	2	0	1	0	11943.1	2	165	0	1
1	61	3	4.6	0	277	1	#N/A	1	2	3	1	2	0	1	0	20160.8	2	158	0	1
1	37	3	6.1	0	344	1	#N/A	0	0	0	0	2	1	1	0	68615.4	2	163	0	1
1	40	5	5	0	299	1	#N/A	0	0	0	0	0	#N/A	1	0	15706	1	169	0	0
2	55	1	4.1	0	285	1	#N/A	2				2	1	1	0	17058.2	2	166	0	1
1	47	2	2.4	0	274	1	#N/A	0	0	0	0	2	0	1	0	49166.1	2	162	0	0
2	49	4	8.1	1	283	1	#N/A	0	0	0	0	2	0	1	0	5179.09	1	150	0	1
1	61	3	6	0	312	1	#N/A	1	1	3	1	0	1	0	0	106005	1	157	0	1
1	80	5	9	1	343	1	#N/A	0	0	0	0	2	1	1	0	11809.1	1	161	#N/A	0
2	37	3	4.3	0	291	1	#N/A	0	0	0	0	0	0	0	0	87175.2	1	158	0	1
1	66	4	5.1	0	278	1	#N/A	2				1	0	1	1	2548.36	1	167	0	0
2	40	3	7.3	0	375	1	#N/A	0	0	0	0	2	0	1	0	17268.1	1	150	0	1
1	44	1	5.4	0	321	1	#N/A	1	1	3	1	1	0	1	0	56579.7	1	159	0	1
1	75	3	4	0	361	1	#N/A	1	2	3	1	2	0	0	0	23509	1	152	1	1
1	62	3	4.1	0	305	1	#N/A	0	0	0	0	0	1	1	0	54969.4	2	152	0	1
1	66	5	10.9	1	278	1	#N/A	0	0	0	0	0	#N/A	0	0	11442.8	1	164	#N/A	0
2	33	1	6	0	301	1	#N/A	0	0	0	0	2	0	1	1	11114.6	2	168	0	1
1	60	1	12.7	1	400	1	#N/A	1	2	3	1	0	0	1	0	14038.4	2	162	0	1
1	52	3	5.2	0	317	1	#N/A	1	1	3	2	0	0	1	0	96750.6	2	171	1	0
2	59	3	5.6	0	344	1	#N/A	1	1	3	2	0	0	1	0	35476.8	2	155	0	1
2	43	4	3.6	0	295	1	#N/A	2				2	0	1	0	14630.7	2	172	1	1
1	63	4	5.8	0	287	1	#N/A	2				0	0	1	1	12816.2	1	166	1	1
1	39	3	4.8	0	334	1	#N/A	0	0	0	0	2	0	1	0	23332.3	2	151	0	1
2	76	3	7	0	277	1	#N/A	1	2	3	2	#N/A	1	1	0	17057.1	2	151	1	0
1	59	3	6.7	0	320	1	#N/A	2				0	1	1	1	27755	1	149	0	1
2	56	4	8.9	1	300	1	#N/A	0	0	0	0	2	0	1	1	8157.12	1	171	0	0
1	70	3	20.3	1	291	1	#N/A	1	3	1	1	0	0	1	0	25316.1	1	150	0	0
1	69	4	5	0	331	1	#N/A	0	0	0	0	0	0	1	1	3888.52	2	171	0	1
2	40	1	2.7	0	274	1	#N/A	0	0	0	0	0	0	1	0	14264.8	1	170	0	1
1	32	4	8.8	1	368	1	#N/A	0	0	0	0	2	1	1	0	7792.28	2	170	0	1
1	18	2	5.1	0	281	1	#N/A	0	0	0	0	2	0	1	0	9079.29	1	149	0	1
1	25	1	5.9	0	363	1	#N/A	0	0	0	0	2	0	1	0	66034.8	2	162	0	1
1	72	3	3.2	0	287	1	#N/A	0	0	0	0	2	0	1	0	36662	2	163	0	1
2	49	1	6.1	0	295	1	#N/A	2				0	0	1	0	9311.17	1	152	0	1
1	80	3	7.2	0	400	1	#N/A	1	3	3	1	1	0	1	0	11879.7	2	159	0	1
1	52	2	7.4	0	277	1	#N/A	0	0	0	0	2	1	1	0	7118.95	2	156	0	1
2	69	3	5.1	0	362	1	#N/A	1	1	3	1	1	0	1	0	19871	1	155	0	1
1	36	2	4.5	0	274	1	#N/A	0	0	0	0	2	0	1	0	27863.8	1	167	1	1
1	54	4	4.4	0	350	1	#N/A	0	0	0	0	0	1	1	0	20772.3	2	172	0	0
1	80	3	3.9	0	324	1	#N/A	1	1	3	1	2	0	1	1	39233.8	2	157	0	1
1	62	3	5.4	0	345	1	#N/A	0	0	0	0	1	0	1	0	78211.6	2	158	0	1
1	26	5	5.9	0	386	1	#N/A	0	0	0	0	0	#N/A	1	0	29036.2	1	154	#N/A	1
2	44	5	3.7	0	280	1	#N/A	0	0	0	0	0	0	0	0	7706.64	2	169	1	1
2	58	2	7.8	0	348	1	#N/A	0	0	0	0	0	#N/A	1	1	6594.19	2	164	#N/A	0
2	50	1	6.3	0	305	1	#N/A	0	0	0	0	2	0	1	0	15773.1	1	155	0	1
2	64	1	3.5	0	301	1	#N/A	0	0	0	0	2	#N/A	0	0	5300.67	1	155	0	1
2	53	3	4.3	0	331	1	#N/A	1	1	3	2	0	0	1	0	44283.3	2	157	0	1
1	66	4	4.8	0	297	1	#N/A	1	2	3	1	0	0	1	0	3721.56	2	151	0	0
1	21	3	6.2	0	321	1	#N/A	0	0	0	0	0	0	1	0	111931	1	157	0	1
2	79	3	30.7	1	286	1	#N/A	1	2	3	1	2	0	1	0	32169	2	162	0	1
1	33	4	5.3	0	280	1	#N/A	0	0	0	0	2	0	1	0	7508.91	1	158	0	1
1	45	4	6.4	0	351	1	#N/A	0	0	0	0	0	1	1	1	12717.3	2	154	0	1
1	19	1	4.5	0	312	1	#N/A	0	0	0	0	2	0	1	0	7221.69	2	151	0	1
1	42	2	5	0	329	1	#N/A	0	0	0	0	2	1	0	0	12720.2	2	156	0	1
1	40	5	5.3	0	282	1	#N/A	0	0	0	0	2	0	1	0	8097.17	2	171	0	1
2	67	1	6	0	339	1	#N/A	0	0	0	0	2	1	0	0	8903.98	2	161	0	1
1	63	3	4.7	0	371	1	#N/A	0	0	0	0	0	0	0	0	105367	1	165	0	0
2	71	4	5.6	0	289	1	#N/A	0	0	0	0	0	0	1	1	10730.5	1	158	0	1
2	50	4	6.5	0	274	1	#N/A	0	0	0	0	2	0	1	0	8443.38	1	168	0	1
1	41	5	4	0	284	1	#N/A	0	0	0	0	0	0	1	0	8537.72	2	169	0	1
2	62	2	12.1	1	343	1	#N/A	1	1	3	1	1	0	1	1	11202.9	1	165	0	0
2	42	3	5.6	0	275	1	#N/A	2				2	0	0	0	30716.9	2	156	0	1
2	61	4	4	0	281	1	#N/A	0	0	0	0	0	0	1	0	11883.6	2	153	0	1
2	67	1	8.4	1	302	1	#N/A	0	0	0	0	2	1	1	1	3204.89	2	164	#N/A	1
1	27	5	6.1	0	364	1	#N/A	1	1	#N/A	#N/A	2	0	1	0	15511.1	1	164	0	1
1	61	2	5	0	400	1	#N/A	1	2	2	1	2	0	1	0	13349.7	2	160	1	0
2	55	4	4.1	0	285	1	#N/A	2				0	0	1	0	15235.9	2	166	0	1
1	73	3	5.7	0	292	1	#N/A	1	1	3	2	2	0	1	0	10885.9	1	157	0	0
1	57	3	5	0	334	1	#N/A	0	0	0	0	2	0	1	0	15251.9	2	168	#N/A	0
1	80	3	8.6	1	318	1	#N/A	1	2	3	1	2	0	1	0	4961.12	2	164	0	1
2	64	5	4.2	0	322	1	#N/A	0	0	0	0	0	0	0	1	13510.7	1	169	0	0
2	76	3	5.9	0	274	1	#N/A	0	0	0	0	0	0	1	1	19508.2	2	156	0	1
1	63	4	4.7	0	400	1	#N/A	0	0	0	0	0	1	1	0	7755.24	2	153	0	1
1	68	2	4.1	0	306	1	#N/A	1	2	1	3	2	0	1	0	9135.53	1	165	1	1
2	58	5	7.3	0	336	1	#N/A	0	0	0	0	0	1	1	1	9169.9	1	161	#N/A	1
1	41	1	5.8	0	311	1	#N/A	0	0	0	0	2	0	1	0	30456.9	1	170	0	1
1	51	5	5.6	0	303	1	#N/A	0	0	0	0	0	1	1	0	20487.7	1	166	0	1
1	25	3	4	0	330	1	#N/A	0	0	0	0	2	0	1	0	182004	2	157	1	1
1	40	3	4	0	335	1	#N/A	0	0	0	0	2	1	1	0	33534.6	2	156	0	1
1	64	4	5.2	0	285	1	#N/A	0	0	0	0	0	1	1	0	4152.57	2	170	0	1
2	80	3	5	0	278	1	#N/A	0	0	0	0	0	1	0	0	10075.1	2	170	0	0
2	47	1	3.9	0	277	1	#N/A	0	0	0	0	0	0	1	0	19455.5	2	154	0	0
2	65	5	22.1	1	305	1	#N/A	2				0	#N/A	1	1	20277.1	1	164	#N/A	1
2	54	5	5.4	0	330	1	#N/A	0	0	0	0	0	1	1	1	6491.76	1	150	0	1
1	69	1	6.2	0	305	1	#N/A	1	2	3	1	1	1	1	1	5480.54	1	162	0	0
2	61	3	5.4	0	379	1	#N/A	2				0	0	1	0	48348.3	2	159	0	1
1	30	5	4.1	0	306	1	#N/A	0	0	0	0	1	0	1	0	24516.4	2	164	0	1
1	75	3	5.1	0	336	1	#N/A	1	3	2	1	2	0	1	1	76556.1	1	159	0	1
2	44	5	3.2	0	274	1	#N/A	0	0	0	0	0	#N/A	0	0	13126.9	2	154	0	0
2	48	4	5.8	0	359	1	#N/A	0	0	0	0	0	0	1	1	3497.38	1	167	0	1
1	41	3	3.8	0	338	1	#N/A	2				0	#N/A	1	0	29683.9	2	162	#N/A	1
2	50	4	4.2	0	292	1	#N/A	2				0	#N/A	1	0	27432.5	1	172	#N/A	1
1	46	5	5.6	0	308	1	#N/A	2				2	0	1	0	12081.7	1	169	0	1
2	32	1	10.5	1	325	1	#N/A	0	0	0	0	0	0	1	0	16869.6	2	164	0	1
1	45	3	7.6	0	292	1	#N/A	0	0	0	0	1	1	1	1	11066.5	1	149	0	1
2	48	1	5.6	0	316	1	#N/A	1	1	3	1	0	#N/A	1	0	17275.2	1	158	0	1
2	67	1	14.9	1	276	1	#N/A	1	2	3	1	0	1	1	0	13280.9	1	154	0	0
2	67	3	4.4	0	276	1	#N/A	0	0	0	0	2	0	0	0	8777.57	2	154	0	0
2	39	4	5.9	0	275	1	#N/A	0	0	0	0	2	0	0	0	15095.9	1	152	0	0
2	66	3	6.3	0	380	1	#N/A	1	3	3	1	0	0	1	1	96188.5	1	165	0	1
1	35	4	21.6	1	283	1	#N/A	0	0	0	0	2	#N/A	1	0	11051.7	1	170	#N/A	1
1	66	5	6.5	0	399	1	#N/A	1	2	3	1	1	0	1	1	17025.8	2	166	0	1
1	49	1	5.1	0	330	1	#N/A	0	0	0	0	0	#N/A	1	0	22817.4	2	161	0	1
2	45	3	4.6	0	281	1	#N/A	0	0	0	0	0	1	1	0	18950.7	2	158	0	0
2	60	5	6.2	0	286	1	#N/A	1	1	3	2	2	0	1	0	35310.6	2	151	0	1
1	50	1	20.7	1	309	1	#N/A	1	1	#N/A	#N/A	2	#N/A	1	1	48436.7	2	162	#N/A	0
1	29	2	4.5	0	275	1	#N/A	0	0	0	0	0	0	1	0	10630.3	2	156	0	1
1	80	3	13.5	1	294	1	#N/A	0	0	0	0	0	0	1	0	8489.28	2	158	0	1
1	34	3	5	0	336	1	#N/A	2				2	0	1	0	48891.2	1	168	0	1
1	80	3	2.9	0	299	1	#N/A	0	0	0	0	0	0	0	0	11615.2	2	164	1	0
2	60	4	6.4	0	343	1	#N/A	0	0	0	0	0	0	1	1	7306.15	1	163	1	1
1	22	3	3.2	0	292	1	#N/A	0	0	0	0	0	0	1	0	58628.9	2	152	0	1
1	40	3	6.1	0	324	1	#N/A	1	1	3	1	2	0	1	0	91785.5	1	164	0	1
2	46	2	5.4	0	365	1	#N/A	0	0	0	0	2	0	1	1	37750.5	1	153	0	1
1	74	3	6	0	293	1	#N/A	0	0	0	0	0	1	1	0	47061.2	1	165	1	0
1	54	5	3.6	0	392	1	#N/A	2				0	1	1	1	5786.91	2	170	#N/A	1
2	63	1	6.2	0	346	1	#N/A	1	1	3	1	2	0	1	0	5396.38	2	164	0	1
2	62	5	7	0	304	1	#N/A	0	0	0	0	2	0	1	1	132704	1	157	0	1
1	77	1	6.5	0	281	1	#N/A	1	3	2	2	0	0	1	0	4060.48	2	164	0	1
2	71	1	7	0	400	1	#N/A	2				0	0	1	1	11717.5	1	161	0	1
1	67	1	5	0	300	1	#N/A	0	0	0	0	0	0	1	1	6933	1	150	1	0
1	76	4	4.6	0	293	1	#N/A	0	0	0	0	0	1	1	1	13631.2	1	172	0	0
1	80	1	7.5	0	319	1	#N/A	1	3	3	1	0	1	1	0	6855.09	1	151	#N/A	1
1	40	4	6.2	0	306	1	#N/A	0	0	0	0	2	0	1	0	17026.8	2	160	0	0
1	64	3	7.8	0	386	1	#N/A	2				0	1	1	0	58544.8	2	166	1	1
1	32	5	6.6	0	287	1	#N/A	0	0	0	0	1	0	1	0	24286	1	169	0	0
1	40	4	3.6	0	294	1	#N/A	2				1	0	1	0	9054.34	2	163	0	1
1	20	4	5.6	0	285	1	#N/A	0	0	0	0	2	0	0	0	16686.8	2	172	0	0
2	71	5	7.3	0	325	1	#N/A	0	0	0	0	0	1	1	1	11867.9	1	152	0	1
1	76	3	4.6	0	313	1	#N/A	1	2	3	1	0	#N/A	1	0	40848.7	2	166	#N/A	1
1	69	4	12.1	1	319	1	#N/A	1	3	2	2	#N/A	0	1	1	7135.7	1	164	0	1
1	40	3	6	0	383	1	#N/A	1	1	3	1	2	0	1	0	68639.2	2	170	1	1
2	54	3	6.8	0	322	1	#N/A	2				0	0	1	1	16461.4	2	166	0	1
1	65	1	6.7	0	364	1	#N/A	0	0	0	0	0	0	1	1	4450.82	1	155	1	1
1	33	1	4.6	0	337	1	#N/A	1	1	2	2	2	#N/A	1	0	27791.1	2	165	0	1
1	50	1	4.8	0	308	1	#N/A	2				1	1	#DIV/0!	1	33420.7	1	169	1	1
1	47	2	5.6	0	302	1	#N/A	0	0	0	0	0	#N/A	0	0	17629	2	154	0	1
2	50	2	4.7	0	294	1	#N/A	0	0	0	0	0	#N/A	1	0	15096.9	1	155	#N/A	0
1	27	1	6	0	297	1	#N/A	0	0	0	0	2	0	0	0	9686.08	2	155	0	1
2	58	2	4.4	0	274	1	#N/A	0	0	0	0	0	0	1	0	16961.4	3	156	#N/A	1
2	61	3	8.9	1	311	1	#N/A	0	0	0	0	1	0	1	1	30118.8	1	158	0	1
2	63	2	4.6	0	308	1	#N/A	2				0	1	1	1	15644.8	1	152	0	1
1	39	3	35.4	1	400	1	#N/A	0	0	0	0	0	0	1	0	52662.5	2	152	0	1
2	58	1	18.3	1	335	1	#N/A	0	0	0	0	1	1	1	1	12842.3	2	154	0	1
2	43	3	5.9	0	344	1	#N/A	2				2	0	1	1	27509.7	1	157	0	1
2	62	5	5.2	0	315	1	#N/A	0	0	0	0	0	0	1	0	7751.66	2	165	0	1
2	73	3	4.9	0	280	1	#N/A	2				0	0	1	0	17272.2	2	165	0	1
1	77	3	3.9	0	281	1	#N/A	0	0	0	0	2	0	1	1	36938.1	2	159	0	1
2	67	4	4.3	0	288	1	#N/A	0	0	0	0	0	1	1	0	10308	1	166	0	0
2	60	3	7.7	0	279	1	#N/A	2				0	0	1	0	16086	2	172	1	1
1	51	2	6.4	0	400	1	#N/A	0	0	0	0	0	0	1	0	25630.1	1	156	0	1
2	63	1	7.5	0	288	1	#N/A	2				0	0	1	1	18714.9	2	162	0	1
1	67	3	32.2	1	400	1	#N/A	1	1	3	1	0	0	1	0	14469.2	2	158	0	1
1	60	1	4.5	0	400	1	#N/A	0	0	0	0	1	1	1	0	13451.6	1	154	0	1
2	47	4	5.5	0	281	1	#N/A	1	1	3	1	1	0	1	0	11301.3	2	170	0	1
2	29	2	4.7	0	292	1	#N/A	0	0	0	0	2	1	1	0	14251.8	1	159	0	1
1	44	1	8.5	1	285	1	#N/A	1	1	3	1	2	0	1	0	19193.2	2	165	0	1
2	50	1	5.5	0	326	1	#N/A	0	0	0	0	0	1	1	1	13242.1	2	152	0	1
1	42	4	5.3	0	388	1	#N/A	2				2	1	1	1	17518.7	1	163	1	0
1	54	5	5.7	0	298	1	#N/A	0	0	0	0	2	0	1	0	14847.1	1	172	0	1
1	44	3	6	0	298	1	#N/A	0	0	0	0	2	0	1	0	20163.1	2	158	0	1
2	40	3	6.6	0	345	1	#N/A	2				2	0	1	0	28951.1	2	158	0	1
1	51	1	6.7	0	288	1	#N/A	1	1	3	1	0	1	#DIV/0!	0	25653.7	1	169	0	1
2	66	2	12	1	368	1	#N/A	0	0	0	0	2	1	1	0	11713.8	1	153	0	1
1	64	5	4.1	0	338	1	#N/A	0	0	0	0	0	0	1	0	10562.8	1	169	0	1
1	60	1	3.3	0	331	1	#N/A	1	2	3	2	2	0	1	0	15749.9	1	154	0	0
1	35	3	4.8	0	309	1	#N/A	2				2	1	1	0	20355.7	1	162	0	1
1	63	3	5.7	0	347	1	#N/A	1	2	3	1	2	0	1	1	48193.1	2	149	0	0
1	32	3	4.9	0	279	1	#N/A	0	0	0	0	0	#N/A	1	0	271310	2	172	#N/A	1
2	58	3	3.8	0	331	1	#N/A	0	0	0	0	2	#N/A	1	0	29782	2	149	0	1
2	74	3	6.4	0	342	1	#N/A	0	0	0	0	0	1	1	0	31657.3	2	167	0	0
1	58	3	8	1	328	1	#N/A	1	1	3	1	1	0	1	1	14998	2	155	0	1
2	53	3	3.6	0	343	1	#N/A	0	0	0	0	2	1	1	0	17695.9	2	158	0	1
1	46	3	6.2	0	392	1	#N/A	1	1	3	1	2	1	1	0	72272.9	3	156	1	1
2	48	4	5.1	0	303	1	#N/A	0	0	0	0	0	1	1	0	17331.9	1	172	0	1
1	66	2	6.9	0	356	1	#N/A	1	1	3	1	2	0	1	1	7120.43	1	169	0	1
1	61	2	19.8	1	398	1	#N/A	0	0	0	0	2	0	1	1	8089.09	2	161	1	0
2	50	1	5.1	0	367	1	#N/A	1	1	3	3	1	0	1	0	8861.94	2	152	0	1
1	61	1	5.6	0	283	1	#N/A	0	0	0	0	2	0	0	0	6181.26	2	155	1	1
2	25	3	6.8	0	307	1	#N/A	0	0	0	0	2	0	1	0	163886	1	172	0	0
2	32	2	3.7	0	314	1	#N/A	0	0	0	0	0	0	#DIV/0!	0	28593.6	2	153	0	1
1	58	4	4.8	0	305	1	#N/A	1	2	3	1	2	#N/A	1	0	26941	1	172	1	0
2	76	3	9	1	298	1	#N/A	0	0	0	0	0	0	1	0	24204.6	2	150	0	1
2	39	1	3	0	311	1	#N/A	0	0	0	0	2	#N/A	1	0	6427.81	1	152	0	1
2	64	3	4.8	0	343	1	#N/A	1	1	3	1	0	0	1	0	12810	2	167	0	1
1	80	5	4.2	0	294	1	#N/A	1	3	2	1	0	1	1	0	10313.1	1	167	0	1
2	55	5	6	0	338	1	#N/A	1	2	#N/A	#N/A	2	#N/A	0	0	51117.1	2	155	0	0
1	46	4	4.1	0	287	1	#N/A	0	0	0	0	2	0	1	0	8209.71	2	171	0	0
1	49	3	5.7	0	400	1	#N/A	1	1	3	1	0	0	1	1	54858.2	2	158	1	1
2	33	1	5.6	0	400	1	#N/A	0	0	0	0	0	0	1	0	18285.5	1	170	0	1
2	40	3	6.6	0	341	1	#N/A	1	1	3	1	2	0	1	1	28968.9	1	157	0	0
1	36	4	14.2	1	367	1	#N/A	0	0	0	0	0	1	1	1	27720.4	1	151	0	1
1	43	4	5	0	281	1	#N/A	2				0	1	1	1	5797.25	2	167	0	1
2	63	4	17.3	1	377	1	#N/A	0	0	0	0	0	0	1	1	3895.53	2	170	0	0
1	80	5	5.6	0	296	1	#N/A	1	3	3	1	2	1	1	0	13027.5	2	159	1	1
1	50	5	5.8	0	350	1	#N/A	0	0	0	0	2	0	1	0	18695	2	153	0	0
2	42	3	4.2	0	347	1	#N/A	2				1	#N/A	1	0	10242.1	1	167	0	1
1	71	3	4.9	0	279	1	#N/A	1	1	3	1	2	0	1	0	78210.6	2	172	0	1
2	74	5	5.7	0	295	1	#N/A	0	0	0	0	0	0	1	1	15768.6	1	154	0	0
2	49	3	4.6	0	314	1	#N/A	2				0	0	1	0	29000.9	1	155	0	1
2	68	1	5.1	0	368	1	#N/A	0	0	0	0	1	0	1	0	10448.5	2	159	#N/A	1
1	45	4	7.1	0	337	1	#N/A	2				2	1	1	0	16457.2	2	161	0	1
2	25	3	5.3	0	295	1	#N/A	2				0	0	1	0	25557.9	2	156	0	1
2	38	2	4.1	0	282	1	#N/A	0	0	0	0	2	0	1	0	24167.4	2	153	0	0
2	22	4	5.8	0	298	1	#N/A	0	0	0	0	2	0	0	0	19171.8	3	156	0	0
2	35	3	3.7	0	275	1	#N/A	0	0	0	0	0	0	1	0	53642.4	2	158	0	1
2	66	5	5.4	0	369	1	#N/A	1	2	1	2	0	0	0	1	8015.89	1	158	0	0
1	80	3	7.7	0	305	1	#N/A	1	1	3	1	0	1	1	0	11616.8	1	150	0	1
1	31	5	5.8	0	341	1	#N/A	1	1	1	1	2	0	1	0	8836.91	1	170	0	1
1	45	1	9.8	1	331	1	#N/A	1	1	3	1	1	1	1	1	88912.1	1	172	0	1
2	54	2	5.7	0	334	1	#N/A	0	0	0	0	0	0	1	0	27211.1	1	160	0	0
1	63	3	5.2	0	385	1	#N/A	1	2	3	1	2	0	1	0	58418.7	3	156	0	1
1	63	3	5.9	0	287	1	#N/A	1	2	3	1	2	0	1	0	18210.1	2	158	0	1
2	55	3	7.9	0	306	1	#N/A	0	0	0	0	0	0	1	0	167097	1	169	1	0
1	54	2	9.3	1	306	1	#N/A	0	0	0	0	1	0	1	0	37746.3	2	153	0	1
2	66	1	3.4	0	314	1	#N/A	1	3	2	1	2	0	1	1	15471.1	2	152	0	0
1	30	2	5.3	0	302	1	#N/A	0	0	0	0	0	0	1	0	33899.7	3	156	0	1
1	25	2	6.2	0	345	1	#N/A	0	0	0	0	1	0	1	0	39206.3	2	149	0	1
2	60	4	7.3	0	283	1	#N/A	0	0	0	0	1	0	1	0	15821.2	1	172	0	1
2	72	3	6.1	0	312	1	#N/A	1	2	3	1	0	0	1	0	18392.5	2	164	0	1
2	78	3	5.4	0	291	1	#N/A	1	2	3	1	2	0	1	1	24542	1	165	0	0
1	75	3	6.2	0	313	1	#N/A	1	2	3	1	2	1	0	0	5728.81	1	155	1	1
1	57	5	4.5	0	281	1	#N/A	1	1	3	1	0	0	1	0	26623.3	2	157	0	1
1	72	3	10.1	1	350	1	#N/A	1	3	3	1	0	1	1	1	59211	1	155	0	1
2	52	3	3.9	0	360	1	#N/A	0	0	0	0	0	0	1	1	6139.64	2	166	0	1
1	35	1	5.3	0	350	1	#N/A	1	1	3	1	2	0	1	0	18309.8	2	169	0	0
1	61	3	10.3	1	340	1	#N/A	1	3	2	1	2	1	1	1	38752.5	2	157	0	1
2	80	3	11.2	1	286	1	#N/A	1	2	3	2	0	1	1	0	22853.4	2	164	0	1
2	35	5	4.9	0	287	1	#N/A	0	0	0	0	1	#N/A	1	0	17360.4	1	170	#N/A	0
1	36	4	6.2	0	339	1	#N/A	0	0	0	0	2	0	1	0	10450.4	2	151	0	0
2	26	2	3.3	0	305	1	#N/A	0	0	0	0	0	0	1	0	92444.9	2	153	0	0
1	54	5	6.8	0	292	1	#N/A	0	0	0	0	1	0	1	0	5884.43	2	154	0	1
1	80	3	5.8	0	293	1	#N/A	0	0	0	0	0	1	0	0	26996.7	1	159	0	0
1	34	4	5.5	0	355	1	#N/A	0	0	0	0	2	0	1	0	19516.2	2	171	1	0
2	39	1	3.9	0	330	1	#N/A	0	0	0	0	2	0	1	0	17203.7	2	152	0	1
2	61	2	10.7	1	329	1	#N/A	1	1	3	1	2	0	1	1	9312.92	1	161	0	1
1	19	4	4.9	0	293	1	#N/A	0	0	0	0	2	0	1	0	19642.5	1	172	0	0
1	80	1	5.8	0	308	1	#N/A	0	0	0	0	0	0	1	0	27626.5	2	162	#N/A	0
2	23	5	2.7	0	296	1	#N/A	0	0	0	0	0	0	1	0	17880.4	1	151	0	1
2	39	1	6.5	0	359	1	#N/A	0	0	0	0	2	#N/A	1	1	25335.7	2	166	0	1
1	77	3	5.2	0	274	1	#N/A	0	0	0	0	2	1	0	0	93932.6	2	153	1	0
2	48	4	5.5	0	293	1	#N/A	2				2	0	1	0	6082.61	1	150	0	0
2	70	3	5.1	0	291	1	#N/A	1	1	3	2	2	#N/A	1	0	27382.5	1	159	1	1
2	56	5	5.9	0	283	1	#N/A	1	1	3	1	0	0	1	0	18283.8	1	170	0	1
1	54	5	4.7	0	353	1	#N/A	1	1	3	1	0	0	1	0	22301.7	1	158	#N/A	0
1	70	2	2.5	0	299	1	#N/A	0	0	0	0	2	0	1	1	22920.1	1	156	0	1
1	60	4	6.8	0	385	1	#N/A	1	2	3	2	1	0	1	0	9161.9	2	153	1	1
2	66	3	5.3	0	320	1	#N/A	0	0	0	0	1	0	1	0	146497	1	166	0	1
1	66	3	6.1	0	356	1	#N/A	0	0	0	0	2	1	1	0	52674.8	2	159	0	0
1	65	4	6.6	0	360	1	#N/A	0	0	0	0	0	0	1	1	7556.3	1	166	0	0
2	74	5	8.2	1	298	1	#N/A	0	0	0	0	1	0	1	1	67332.4	1	158	0	1
2	64	3	5.4	0	283	1	#N/A	1	2	3	1	0	1	0	0	14725	2	151	0	1
1	40	3	4.9	0	302	1	#N/A	1	1	2	1	0	0	1	0	90553.3	2	169	0	1
1	48	5	5.5	0	319	1	#N/A	0	0	0	0	2	0	1	0	12846.5	1	164	0	1
2	80	3	10.8	1	280	1	#N/A	0	0	0	0	0	#N/A	1	0	25355	2	159	0	0
1	52	1	21.6	1	321	1	#N/A	0	0	0	0	1	0	#DIV/0!	0	22188.2	1	170	0	1
2	40	4	29	1	384	1	#N/A	0	0	0	0	0	1	1	1	9041.51	2	171	0	0
2	54	2	4	0	385	1	#N/A	0	0	0	0	0	1	1	0	8611.1	2	167	1	1
1	73	2	19.7	1	400	1	#N/A	2				0	0	1	0	26895.1	2	153	0	1
2	63	1	4.1	0	277	1	#N/A	2				0	0	1	0	8390.59	2	161	0	1
2	48	3	4.1	0	286	1	#N/A	2				2	0	1	0	182220	1	157	0	1
2	32	3	7.9	0	317	1	#N/A	0	0	0	0	2	0	1	0	115153	1	164	0	1
2	41	3	4.4	0	288	1	#N/A	0	0	0	0	0	0	1	0	102181	1	161	#N/A	1
1	33	3	8.5	1	311	1	#N/A	0	0	0	0	2	0	1	0	67505.7	1	149	0	1
1	45	3	3.8	0	316	1	#N/A	2				2	0	1	0	27430	1	157	0	1
2	37	1	3.6	0	297	1	#N/A	0	0	0	0	1	0	0	0	36366.1	1	160	0	1
2	51	1	6.6	0	321	1	#N/A	0	0	0	0	0	#N/A	0	0	20333.3	2	162	0	1
1	26	1	4.2	0	297	1	#N/A	2				2	0	0	0	11222	2	164	1	1
1	80	1	6	0	400	1	#N/A	0	0	0	0	0	#N/A	1	1	9722.9	2	164	0	0
2	47	3	7.3	0	400	1	#N/A	1	1	3	1	0	0	1	1	27582.1	1	155	0	1
1	22	3	5.9	0	315	1	#N/A	0	0	0	0	2	0	1	0	38217.2	2	168	1	1
1	77	3	8.2	1	400	1	#N/A	1	3	3	2	2	0	1	1	43767.9	1	165	0	1
2	79	4	6	0	334	1	#N/A	1	2	3	1	2	#N/A	1	0	6808.61	1	170	#N/A	0
2	52	3	6.3	0	365	1	#N/A	0	0	0	0	2	0	1	0	109635	1	162	1	1
1	30	2	3.8	0	274	1	#N/A	2				0	0	1	0	14210.2	1	151	0	1
2	61	3	5.4	0	353	1	#N/A	0	0	0	0	0	0	1	0	163511	1	163	0	1
2	39	3	3.7	0	303	1	#N/A	0	0	0	0	1	0	0	0	67921	1	157	0	0
2	57	1	6.7	0	304	1	#N/A	0	0	0	0	0	0	0	1	14135.6	2	160	0	1
1	62	3	6.1	0	385	1	#N/A	2				0	0	1	0	13046.6	2	156	0	0
2	70	5	6.6	0	328	1	#N/A	0	0	0	0	0	#N/A	0	1	15528.9	2	153	0	1
1	74	3	24.6	1	358	1	#N/A	1	3	3	1	0	0	1	1	8684.89	1	157	0	1
2	54	3	5.4	0	306	1	#N/A	0	0	0	0	2	0	1	0	34192.8	2	154	0	0
2	62	5	5	0	288	1	#N/A	0	0	0	0	0	0	0	0	7574.22	2	158	0	1
2	72	1	32.8	1	281	1	#N/A	1	1	3	1	2	1	1	0	8707.19	1	165	0	0
1	30	5	6.1	0	298	1	#N/A	0	0	0	0	2	1	1	0	43307.1	2	153	0	1
2	80	3	4.7	0	323	1	#N/A	1	2	3	1	0	#N/A	1	1	41273.4	1	169	0	1
1	63	3	6	0	278	1	#N/A	2				2	0	1	1	26839.5	2	159	0	1
2	65	5	3.2	0	274	1	#N/A	0	0	0	0	1	0	0	0	8591.84	2	169	0	1
1	61	1	4	0	279	1	#N/A	0	0	0	0	0	0	1	0	14072.5	1	159	1	0
2	33	1	4.1	0	338	1	#N/A	0	0	0	0	0	0	1	0	19514.1	2	154	0	1
2	31	4	5.2	0	290	1	#N/A	0	0	0	0	2	1	1	0	9255.57	1	168	0	1
1	64	4	3.9	0	359	1	#N/A	0	0	0	0	0	0	1	0	10861	1	161	#N/A	0
2	55	4	8.1	1	399	1	#N/A	0	0	0	0	0	1	1	1	21327.6	1	163	0	0
1	61	3	46	1	309	1	#N/A	1	3	1	1	0	0	1	0	18561	1	161	0	1
2	57	3	5.6	0	315	1	#N/A	0	0	0	0	1	0	1	0	30121.6	2	156	0	1
1	41	3	4.9	0	369	1	#N/A	1	1	#N/A	#N/A	2	0	1	0	44055.2	2	167	0	1
2	58	1	8.2	1	297	1	#N/A	0	0	0	0	2	0	1	0	12976.4	2	162	0	1
2	60	2	7.7	0	329	1	#N/A	1	1	3	1	0	0	1	0	8044.25	1	165	0	1
1	65	5	4.3	0	347	1	#N/A	2				0	0	1	0	9462.76	1	172	1	0
1	63	4	5.9	0	358	1	#N/A	1	1	3	1	0	1	0	0	3060.42	1	150	0	0
1	60	3	4.9	0	298	1	#N/A	0	0	0	0	2	0	1	0	250753	2	157	0	1
2	19	3	5.2	0	304	1	#N/A	0	0	0	0	0	0	1	0	18403.2	2	163	0	1
2	63	4	8.3	1	288	1	#N/A	0	0	0	0	0	0	1	0	4717.07	2	171	0	0
2	40	4	7.8	0	284	1	#N/A	0	0	0	0	2	0	1	0	10631.6	1	158	0	1
2	66	1	3.7	0	294	1	#N/A	0	0	0	0	2	#N/A	1	1	5300.67	1	155	0	1
2	38	4	5.5	0	281	1	#N/A	0	0	0	0	0	0	1	0	15892.6	2	154	0	0
2	80	3	5.7	0	329	1	#N/A	0	0	0	0	2	0	0	0	22169.4	2	159	0	1
1	28	2	6.1	0	285	1	#N/A	0	0	0	0	2	0	1	0	10173.2	2	152	0	0
2	32	5	7.5	0	309	1	#N/A	0	0	0	0	2	0	1	0	62064.8	2	157	0	1
2	27	1	6.4	0	293	1	#N/A	0	0	0	0	2	0	1	0	30380.7	1	162	0	1
1	32	3	6.5	0	285	1	#N/A	0	0	0	0	0	1	1	0	47257.4	2	172	0	0
1	61	1	3.9	0	275	1	#N/A	0	0	0	0	2	0	1	0	6784.64	2	161	1	0
1	78	3	10.5	1	312	1	#N/A	1	3	1	1	0	0	1	0	20506.8	2	151	1	0
1	37	2	5.4	0	294	1	#N/A	1	1	#N/A	#N/A	2	0	1	0	22244.1	1	156	0	0
2	30	3	5.3	0	281	1	#N/A	2				0	0	1	0	53190.4	2	163	0	1
1	65	4	8.3	1	294	1	#N/A	0	0	0	0	0	1	1	0	2854.55	1	158	0	1
1	56	1	6.2	0	352	1	#N/A	0	0	0	0	0	0	1	0	15847.8	2	164	1	1
2	67	4	5.8	0	274	1	#N/A	1	1	3	1	0	1	1	0	15319.2	1	166	0	0
1	45	1	4.2	0	306	1	#N/A	0	0	0	0	2	0	1	0	51560.8	1	159	#N/A	1
1	26	4	4.9	0	313	1	#N/A	0	0	0	0	2	0	1	0	7401.87	2	152	0	0
2	70	1	4.5	0	285	1	#N/A	0	0	0	0	2	1	1	1	26576.6	1	160	0	0
2	55	4	5.5	0	313	1	#N/A	0	0	0	0	2	1	1	0	25958.7	1	172	0	1
2	48	3	5.6	0	366	1	#N/A	1	2	2	1	0	1	1	1	12677.1	2	163	0	1
1	47	3	6.8	0	374	1	#N/A	1	2	1	2	2	1	1	0	45466.6	1	167	0	1
1	57	3	4.1	0	323	1	#N/A	0	0	0	0	2	0	1	0	111145	1	158	0	0
1	55	1	4.6	0	297	1	#N/A	0	0	0	0	2	0	0	1	11661.7	1	152	1	1
2	37	4	15.3	1	400	1	#N/A	2				0	1	1	0	9043.77	1	152	0	1
1	56	3	4.5	0	284	1	#N/A	0	0	0	0	2	0	1	1	176466	1	150	1	0
2	55	4	7.7	0	367	1	#N/A	0	0	0	0	1	1	1	0	15089.1	2	170	0	0
2	45	2	7.2	0	353	1	#N/A	0	0	0	0	2	#N/A	1	1	21584.9	1	154	0	0
2	80	3	4.6	0	301	1	#N/A	0	0	0	0	0	0	1	1	9191.89	2	150	1	1
2	48	3	4.6	0	319	1	#N/A	0	0	0	0	0	0	1	0	58957.2	2	149	0	0
2	21	4	4.8	0	283	1	#N/A	0	0	0	0	2	0	1	0	11726.7	1	150	0	0
1	29	2	4	0	376	1	#N/A	0	0	0	0	0	0	1	1	30948.8	2	149	0	1
1	62	4	7	0	331	1	#N/A	2				2	1	1	0	3042.23	2	170	0	0
1	47	5	6.1	0	341	1	#N/A	0	0	0	0	0	0	1	0	5274.5	2	171	0	0
1	50	5	4	0	283	1	#N/A	0	0	0	0	0	1	1	0	13450.9	1	169	1	1
1	30	1	12.2	1	361	1	#N/A	2				2	0	1	1	17886.8	2	159	0	1
1	59	4	6	0	400	1	#N/A	1	2	3	1	2	1	1	1	13430.3	3	156	0	1
1	44	5	5.1	0	279	1	#N/A	0	0	0	0	1	0	1	0	12537.7	1	162	0	1
1	37	3	10.4	1	320	1	#N/A	0	0	0	0	2	0	1	0	72117.5	2	169	0	1
1	52	5	6.1	0	326	1	#N/A	0	0	0	0	0	1	1	0	10361.4	1	162	0	0
2	73	4	5.3	0	283	1	#N/A	0	0	0	0	2	1	1	0	8523.4	1	153	0	1
2	47	2	8.4	1	309	1	#N/A	1	1	3	1	1	0	1	0	32770.4	1	161	0	1
2	18	5	5.3	0	332	1	#N/A	0	0	0	0	2	0	1	0	15253.8	1	169	0	1
2	60	4	5.4	0	310	1	#N/A	1	2	1	2	0	1	1	1	8803.69	1	166	0	1
2	57	1	6.7	0	291	1	#N/A	0	0	0	0	0	0	1	1	8107.13	2	166	0	1
1	69	3	17.8	1	399	1	#N/A	1	1	3	1	2	0	1	1	8670.95	1	157	1	1
2	69	4	4.8	0	359	1	#N/A	1	2	3	1	0	1	1	1	4137.11	2	167	0	1
1	50	5	5.8	0	316	1	#N/A	2				0	0	1	0	6022.25	2	155	0	1
1	29	1	5.8	0	377	1	#N/A	1	1	2	1	0	0	1	1	16780.8	1	168	0	1
2	45	1	3.9	0	381	1	#N/A	0	0	0	0	2	#N/A	0	1	12376.6	2	159	0	1
1	61	4	8.2	1	308	1	#N/A	1	2	3	1	0	0	1	0	3305.37	2	170	0	1
2	55	2	5	0	400	1	#N/A	0	0	0	0	0	0	1	1	10003.1	1	167	0	1
1	41	1	6.3	0	297	1	#N/A	2				2	1	1	0	21698.4	1	151	0	1
2	68	3	6.1	0	379	1	#N/A	0	0	0	0	0	0	1	0	27069	2	163	0	0
2	65	4	6	0	320	1	#N/A	0	0	0	0	0	1	1	0	4608.18	2	166	0	0
2	70	5	6.7	0	340	1	#N/A	0	0	0	0	2	1	#DIV/0!	1	23481.6	1	169	0	0
1	41	1	5	0	274	1	#N/A	2				0	1	1	0	27570.1	2	165	0	0
1	55	3	3.4	0	319	1	#N/A	1	2	1	1	0	1	1	1	12821.1	2	163	0	0
2	28	1	3.9	0	292	1	#N/A	0	0	0	0	2	0	1	0	47853.7	2	161	0	1
2	37	3	10.7	1	385	1	#N/A	1	1	2	2	0	0	1	0	43803.1	1	161	0	1
2	60	3	6.4	0	390	1	#N/A	0	0	0	0	0	0	1	1	50973.3	2	159	0	1
2	29	4	4.8	0	294	1	#N/A	0	0	0	0	0	0	1	0	18232.3	2	152	0	0
2	64	4	22.1	1	274	1	#N/A	0	0	0	0	0	0	1	1	6119.21	2	170	#N/A	1
2	49	4	6.9	0	277	1	#N/A	0	0	0	0	0	0	1	0	7890.06	2	170	1	1
1	76	3	20.4	1	309	1	#N/A	1	3	2	1	1	0	1	1	49482.1	1	157	0	1
1	64	2	6.4	0	335	1	#N/A	0	0	0	0	0	0	1	1	2960.15	2	161	#N/A	0
2	60	4	10.3	1	294	1	#N/A	0	0	0	0	2	0	1	0	3895.53	2	170	1	1
1	75	5	5	0	284	1	#N/A	1	1	3	1	2	0	1	0	10263.8	1	157	0	0
1	75	4	6.4	0	365	1	#N/A	1	3	2	1	0	0	1	1	8144.34	1	161	0	0
2	48	3	5.8	0	324	1	#N/A	0	0	0	0	2	1	1	0	37699.6	2	168	0	1
2	62	5	5.7	0	354	1	#N/A	1	1	3	2	0	0	1	1	12433.5	1	156	1	0
1	49	3	5.5	0	304	1	#N/A	1	1	3	2	0	1	1	0	43067.2	2	167	0	0
2	56	1	7.7	0	395	1	#N/A	0	0	0	0	0	0	0	0	19918.2	2	161	0	1
2	62	4	5.8	0	337	1	#N/A	1	2	3	1	0	0	1	0	2999.2	2	170	0	1
1	33	3	5.7	0	282	1	#N/A	0	0	0	0	1	0	1	0	80130.5	1	155	0	1
2	19	3	25.4	1	400	1	#N/A	0	0	0	0	2	0	1	0	8317.61	1	167	0	1
1	42	5	6.1	0	381	1	#N/A	0	0	0	0	1	0	1	1	5274.5	2	171	0	1
1	57	2	7.3	0	392	1	#N/A	2				2	0	1	0	6994.1	2	156	0	1
2	79	3	6.2	0	305	1	#N/A	1	3	2	1	1	1	1	1	41921.5	2	158	0	1
1	70	3	5.1	0	279	1	#N/A	2				0	0	1	0	8995.95	1	158	0	1
2	43	5	3.6	0	372	1	#N/A	1	1	3	1	0	0	1	0	18357.9	1	155	0	1
1	43	1	6.6	0	324	1	#N/A	1	1	3	1	2	0	1	0	25555.7	1	151	0	1
2	45	3	4.9	0	302	1	#N/A	2				2	0	1	0	121088	1	159	0	1
2	36	2	4.1	0	359	1	#N/A	0	0	0	0	2	0	0	0	8604.6	2	156	0	0
2	68	5	3.4	0	292	1	#N/A	0	0	0	0	0	1	0	0	15585.8	1	154	0	1
1	24	1	4	0	321	1	#N/A	0	0	0	0	2	0	1	0	14989.7	2	155	0	1
1	47	3	7.1	0	356	1	#N/A	1	2	#N/A	#N/A	2	0	1	0	129660	1	165	0	0
1	67	3	6.4	0	308	1	#N/A	2				2	0	1	1	131180	2	165	0	1
2	39	5	6.3	0	277	1	#N/A	0	0	0	0	0	1	1	0	12836.8	2	169	0	1
2	80	4	5.5	0	274	1	#N/A	0	0	0	0	0	0	1	1	5758.36	1	167	0	1
1	59	3	15.1	1	314	1	#N/A	0	0	0	0	0	0	1	1	93527.1	1	156	1	1
1	80	3	6.1	0	278	1	#N/A	0	0	0	0	0	1	1	1	33702.9	1	154	0	0
2	57	4	5.4	0	281	1	#N/A	1	1	3	1	0	0	1	0	4992.79	2	151	0	0
1	45	3	4.3	0	374	1	#N/A	0	0	0	0	2	0	0	0	12386	2	167	1	0
1	66	5	5.1	0	284	1	#N/A	0	0	0	0	2	1	0	1	8335.16	2	158	0	1
1	24	2	4.5	0	307	1	#N/A	2				0	0	1	0	53241.1	2	149	0	1
1	60	5	3.9	0	287	1	#N/A	0	0	0	0	1	1	1	0	5113.5	2	169	1	0
2	63	2	3.9	0	295	1	#N/A	0	0	0	0	0	0	0	0	7591.07	1	162	0	1
1	72	3	5.4	0	291	1	#N/A	2				0	1	1	0	17804.2	2	159	#N/A	0
1	61	2	15.7	1	383	1	#N/A	2				0	0	1	0	10262	1	167	0	1
2	80	3	4.4	0	288	1	#N/A	0	0	0	0	2	0	0	0	13500.9	2	156	0	1
1	55	2	5.9	0	303	1	#N/A	0	0	0	0	0	0	1	0	21081.9	1	161	1	1
1	42	1	11	1	379	1	#N/A	1	1	3	1	2	1	1	0	71789.5	2	162	0	0
2	48	4	2.6	0	276	1	#N/A	0	0	0	0	2	0	1	0	7909.93	2	163	0	0
1	71	3	16	1	400	1	#N/A	1	3	3	1	0	0	1	0	68091.6	1	159	0	0
1	80	3	8	1	337	1	#N/A	1	2	3	1	2	1	1	1	12990	2	164	0	0
2	64	3	5.8	0	315	1	#N/A	1	1	3	2	2	0	1	1	6941.13	1	167	0	0
1	64	5	5.5	0	336	1	#N/A	1	1	3	1	0	1	1	0	3539.85	2	149	0	0
2	45	3	4.5	0	357	1	#N/A	0	0	0	0	0	0	1	0	36498.3	2	168	0	1
2	80	3	5.9	0	314	1	#N/A	0	0	0	0	2	1	1	0	13993.9	2	159	#N/A	0
1	57	5	6.6	0	337	1	#N/A	0	0	0	0	0	0	1	1	8592.65	1	164	0	1
1	41	3	5.7	0	312	1	#N/A	0	0	0	0	1	1	1	0	37345.3	2	156	1	1
1	48	3	5.4	0	309	1	#N/A	1	1	3	1	0	0	1	0	21155.5	2	151	0	1
1	28	5	3.7	0	318	1	#N/A	2				1	0	1	0	11722	1	152	0	1
2	62	4	4.1	0	341	1	#N/A	1	2	2	2	2	1	1	0	14441.2	2	153	0	0
2	24	3	3.9	0	290	1	#N/A	0	0	0	0	2	0	1	0	46300.3	2	166	0	1
1	57	4	4.1	0	346	1	#N/A	2				0	1	1	1	17476.5	2	154	0	1
1	51	3	4.8	0	353	1	#N/A	1	1	3	1	1	1	1	0	20107.5	1	149	0	1
1	45	5	8.5	1	393	1	#N/A	2				1	0	1	1	19676.8	1	155	0	1
1	19	1	4.1	0	297	1	#N/A	0	0	0	0	2	0	1	0	13073.8	2	155	0	0
2	61	3	5.7	0	381	1	#N/A	1	2	2	1	2	1	1	1	93711.1	2	149	0	1
2	35	3	5.4	0	330	1	#N/A	1	1	3	1	2	0	1	0	100500	1	166	0	0
1	77	3	4.7	0	311	1	#N/A	1	2	3	1	0	1	1	1	10773.5	1	157	0	1
2	64	5	12	1	308	1	#N/A	0	0	0	0	2	1	1	0	14882.1	1	169	0	1
1	46	1	5.7	0	400	1	#N/A	0	0	0	0	1	0	1	1	7985.7	2	161	0	1
1	31	2	5.9	0	311	1	#N/A	1	1	1	1	2	1	1	0	13608.5	2	150	0	1
2	48	4	9.3	1	342	1	#N/A	1	1	3	2	2	1	1	0	7771.93	2	150	0	1
1	46	5	4.9	0	366	1	#N/A	1	1	3	1	0	0	1	0	12774.8	1	159	1	1
2	47	1	4.1	0	320	1	#N/A	2				0	1	1	0	16646.9	2	166	0	1
1	62	3	6.7	0	333	1	#N/A	0	0	0	0	0	0	1	0	72255.9	1	156	1	1
2	51	1	6.5	0	275	1	#N/A	0	0	0	0	0	#N/A	1	1	13773.5	1	162	0	1
1	48	5	4.7	0	306	1	#N/A	1	1	3	1	2	0	1	1	16753.1	1	169	0	1
1	35	1	4.5	0	304	1	#N/A	0	0	0	0	0	#N/A	0	0	26199.7	2	160	#N/A	1
2	68	4	6.6	0	279	1	#N/A	0	0	0	0	0	0	1	1	4265.29	2	170	0	0
2	75	3	22.8	1	346	1	#N/A	1	2	3	1	0	0	1	1	96442.4	2	157	0	1
2	28	3	4.9	0	285	1	#N/A	0	0	0	0	2	0	1	0	72304.5	1	161	0	1
1	33	5	3.9	0	400	1	#N/A	2				2	0	1	0	14369.8	1	154	0	1
1	62	5	5.3	0	293	1	#N/A	0	0	0	0	0	0	1	0	11790	1	154	0	1
2	44	5	4.9	0	287	1	#N/A	0	0	0	0	0	0	1	0	5118.12	1	167	#N/A	1
1	53	3	7.3	0	378	1	#N/A	1	1	3	1	0	1	1	0	23961.4	1	149	0	0
2	71	4	5.1	0	298	1	#N/A	0	0	0	0	1	0	1	1	16721.9	1	168	#N/A	0
1	53	5	8.1	1	337	1	#N/A	0	0	0	0	1	1	1	1	13450.9	1	169	0	1
1	19	1	6.7	0	362	1	#N/A	0	0	0	0	2	0	1	0	8405.53	2	164	0	1
2	54	3	3.1	0	327	1	#N/A	0	0	0	0	2	0	1	0	18801.8	2	163	0	1
2	58	1	5	0	285	1	#N/A	0	0	0	0	#N/A	#N/A	1	1	8112.58	2	155	#N/A	1
2	27	1	4.2	0	301	1	#N/A	0	0	0	0	0	0	1	0	33708.6	2	154	1	1
2	56	4	15.8	1	325	1	#N/A	0	0	0	0	0	0	1	1	7364.99	2	151	0	1
1	68	4	5.3	0	308	1	#N/A	0	0	0	0	2	1	1	1	18706.6	2	162	0	0
2	43	1	13.9	1	353	1	#N/A	1	2	2	1	0	0	1	0	25965.9	1	159	0	1
1	78	4	5.7	0	363	1	#N/A	1	2	3	1	0	1	0	0	4150.06	1	153	0	1
2	44	2	9.1	1	308	1	#N/A	0	0	0	0	0	0	0	0	11056.6	1	160	0	0
2	57	5	7.3	0	307	1	#N/A	2				2	0	1	1	8904.17	2	171	0	1
2	78	5	3.5	0	274	1	#N/A	0	0	0	0	2	1	0	0	6360.47	2	170	0	1
1	47	5	5.4	0	358	1	#N/A	0	0	0	0	1	0	0	0	13150.5	1	159	0	1
2	57	3	4	0	287	1	#N/A	0	0	0	0	1	0	1	0	77106.4	2	154	0	1
2	57	5	4.3	0	314	1	#N/A	0	0	0	0	2	0	1	1	8969.11	2	161	0	0
1	39	2	6.4	0	277	1	#N/A	2				0	0	1	0	34792	3	156	0	1
1	57	5	4.1	0	396	1	#N/A	0	0	0	0	1	0	1	1	10407.2	1	160	#N/A	1
2	41	5	2	0	287	1	#N/A	0	0	0	0	0	0	1	0	13128.9	2	170	#N/A	1
1	68	4	7.9	0	350	1	#N/A	1	2	3	1	0	0	1	1	2658.09	1	167	0	0
2	54	2	5.4	0	379	1	#N/A	0	0	0	0	2	0	1	0	19215.5	1	161	0	1
2	62	1	5.2	0	280	1	#N/A	0	0	0	0	0	0	1	0	8505.54	2	154	0	1
2	66	1	5.2	0	319	1	#N/A	0	0	0	0	1	#N/A	1	0	6813.77	2	161	0	1
1	41	1	5.6	0	355	1	#N/A	0	0	0	0	2	1	1	0	21529.3	2	167	0	1
2	65	3	4.4	0	296	1	#N/A	0	0	0	0	0	0	0	0	105237	2	161	0	1
1	46	3	14	1	387	1	#N/A	0	0	0	0	2	0	1	1	36901	2	164	0	0
2	69	4	4.3	0	297	1	#N/A	0	0	0	0	0	#N/A	0	1	7286.17	2	153	0	0
2	72	2	3.9	0	355	1	#N/A	0	0	0	0	2	1	1	1	19110.8	2	157	0	1
1	54	1	5.9	0	375	1	#N/A	0	0	0	0	0	1	1	0	16404.8	2	165	0	0
2	46	4	5.4	0	295	1	#N/A	0	0	0	0	0	0	1	0	4131.21	1	167	1	0
2	55	1	8.4	1	279	1	#N/A	0	0	0	0	0	0	0	0	15741.7	3	156	0	1
2	28	1	5.6	0	297	1	#N/A	0	0	0	0	0	0	1	0	29972.9	2	154	0	1
1	49	3	7.2	0	331	1	#N/A	0	0	0	0	2	0	1	1	90809.2	1	164	0	1
1	46	1	6.1	0	300	1	#N/A	0	0	0	0	0	0	1	0	16287.3	2	161	1	0
2	66	4	4.3	0	279	1	#N/A	0	0	0	0	0	1	0	0	8899.09	3	156	0	0
1	54	1	7	0	309	1	#N/A	0	0	0	0	0	0	1	0	13631.3	2	165	0	1
1	18	3	7.7	0	357	1	#N/A	0	0	0	0	2	0	1	0	23073.2	1	165	0	0
1	38	3	6.9	0	327	1	#N/A	2				0	1	1	0	24237.1	2	158	0	1
2	62	3	5.1	0	274	1	#N/A	2				0	0	1	0	16558.4	1	155	0	1
2	55	5	4.8	0	361	1	#N/A	1	2	3	1	0	0	1	1	26445.9	1	172	0	1
1	59	3	9.7	1	341	1	#N/A	0	0	0	0	0	0	1	0	21834.2	1	165	0	1
2	60	4	6.3	0	335	1	#N/A	0	0	0	0	2	1	1	0	7114.73	2	171	1	1
1	50	2	43.5	1	331	1	#N/A	1	2	2	2	2	0	1	0	16991.4	2	152	0	0
1	20	1	5.5	0	324	1	#N/A	0	0	0	0	1	#N/A	1	0	38812.5	2	172	0	1
2	63	4	12.1	1	330	1	#N/A	1	2	3	1	0	1	1	0	8088.4	1	171	0	0
1	18	1	7.5	0	321	1	#N/A	0	0	0	0	2	0	1	0	11878	2	155	#N/A	1
2	49	4	4	0	297	1	#N/A	0	0	0	0	1	1	1	0	10027	2	171	0	1
1	70	3	4.7	0	358	1	#N/A	1	2	3	1	0	1	0	0	49072	1	162	0	0
1	52	1	4.9	0	334	1	#N/A	2				2	1	1	0	11075.4	2	166	0	0
2	57	1	7.4	0	341	1	#N/A	1	1	3	1	0	0	1	1	10388.6	1	152	0	1
1	75	3	5.8	0	282	1	#N/A	1	3	3	1	0	0	1	0	2990.18	2	167	0	1
1	59	2	10.1	1	282	1	#N/A	0	0	0	0	1	1	1	0	25543.2	1	154	0	1
2	58	4	7.5	0	297	1	#N/A	0	0	0	0	2	1	1	1	8474.69	1	167	#N/A	1
2	62	3	6.6	0	376	1	#N/A	0	0	0	0	1	1	1	1	60792.5	1	149	0	1
1	70	3	4	0	275	1	#N/A	2				1	0	1	0	3610.94	2	167	0	1
1	22	3	5.5	0	351	1	#N/A	1	1	1	1	2	0	1	0	129382	2	166	1	1
1	46	3	9.9	1	286	1	#N/A	1	1	3	1	2	1	1	0	27945.5	1	165	1	1
1	59	4	4.7	0	363	1	#N/A	1	1	3	1	1	#N/A	1	0	7014.68	2	152	0	1
2	40	4	7.6	0	384	1	#N/A	0	0	0	0	0	0	1	1	6212.27	2	152	1	0
2	66	4	4.1	0	289	1	#N/A	0	0	0	0	2	#N/A	1	0	6955.14	1	161	0	0
2	60	2	5.5	0	376	1	#N/A	0	0	0	0	0	0	0	1	5924.19	2	150	0	1
2	47	5	3.5	0	293	1	#N/A	0	0	0	0	2	0	1	0	14973.4	1	164	#N/A	0
1	34	3	6.9	0	366	1	#N/A	2				0	0	1	0	35216.8	1	156	0	1
2	26	3	6	0	281	1	#N/A	1	1	2	1	1	0	1	0	41325.4	2	159	0	1
2	64	5	6.6	0	304	1	#N/A	2				0	0	1	0	82866.2	1	151	0	0
2	38	2	2.7	0	314	1	#N/A	0	0	0	0	0	0	1	0	15401.7	1	170	0	1
1	68	3	7.1	0	288	1	#N/A	0	0	0	0	2	0	1	1	49999.2	1	149	0	1
1	76	4	6.9	0	316	1	#N/A	1	2	3	1	0	0	1	0	4590.12	2	155	1	0
2	24	4	5.9	0	312	1	#N/A	0	0	0	0	2	0	1	0	32275.2	1	172	0	1
2	49	4	5.9	0	329	1	#N/A	0	0	0	0	2	0	1	0	15184.1	2	171	0	0
2	59	2	7.9	0	335	1	#N/A	0	0	0	0	2	1	1	1	22813.1	1	165	0	1
2	26	3	6.8	0	376	1	#N/A	0	0	0	0	0	0	1	0	93083.6	2	157	0	0
2	30	3	5.2	0	334	1	#N/A	2				0	#N/A	0	0	41853.1	1	157	0	1
2	63	4	4.1	0	320	1	#N/A	0	0	0	0	0	0	1	0	3298.43	2	169	0	1
2	65	1	9.2	1	310	1	#N/A	0	0	0	0	0	0	1	0	4737.32	2	155	0	1
1	63	5	3.7	0	379	1	#N/A	2				1	0	1	1	4171.28	2	169	0	0
2	21	2	5.5	0	400	1	#N/A	0	0	0	0	1	0	1	0	63553.3	1	153	1	1
1	62	5	5.4	0	307	1	#N/A	2				1	1	1	0	13252.7	2	152	#N/A	1
1	22	1	9.4	1	306	1	#N/A	0	0	0	0	2	0	1	0	14189	1	159	0	1
1	46	5	24	1	400	1	#N/A	1	1	3	1	2	0	1	1	16048	1	161	0	1
2	45	4	8	1	400	1	#N/A	2				2	1	1	1	5950.05	1	171	0	1
2	80	3	8.3	1	316	1	#N/A	1	1	3	1	0	#N/A	0	0	21024.9	2	158	0	0
2	51	2	4.1	0	299	1	#N/A	0	0	0	0	0	0	0	0	14956.9	1	154	0	1
1	22	1	5.7	0	293	1	#N/A	0	0	0	0	2	0	1	0	45591.9	1	159	0	0
2	27	5	5.6	0	331	1	#N/A	2				2	1	1	0	12417.2	1	161	0	1
2	52	4	8.1	1	332	1	#N/A	0	0	0	0	0	0	1	0	17944.7	1	168	0	1
2	25	3	4.4	0	400	1	#N/A	0	0	0	0	2	0	1	0	30144.4	1	149	0	1
2	29	4	4.7	0	305	1	#N/A	0	0	0	0	2	0	1	0	19140.8	1	151	0	1
2	68	4	8.2	1	343	1	#N/A	0	0	0	0	1	0	1	0	23475.7	1	166	0	1
2	66	4	7.6	0	293	1	#N/A	0	0	0	0	0	0	1	1	4139.66	1	150	0	1
1	42	2	6.3	0	377	1	#N/A	2				0	1	1	0	13816.9	1	149	0	1
1	79	3	3.3	0	281	1	#N/A	1	1	3	1	0	0	1	1	21870.6	2	162	0	1
1	52	2	8.4	1	302	1	#N/A	2				0	1	1	1	15028.8	1	156	0	1
2	74	4	3.7	0	344	1	#N/A	2				0	1	1	0	16539.5	1	163	0	0
2	80	5	4	0	325	1	#N/A	0	0	0	0	0	#N/A	0	0	7331.03	1	168	0	1
2	37	1	3.5	0	301	1	#N/A	0	0	0	0	2	0	1	0	15438.1	2	156	0	0
1	80	3	6.4	0	289	1	#N/A	0	0	0	0	0	1	1	0	9409.51	1	150	0	0
2	50	3	3.4	0	303	1	#N/A	0	0	0	0	2	1	1	0	87264.7	2	166	0	1
1	33	3	4.6	0	346	1	#N/A	0	0	0	0	0	0	1	0	162404	2	172	0	0
2	42	4	7.7	0	294	1	#N/A	0	0	0	0	2	0	1	0	8842.88	1	152	0	0
2	77	4	5.8	0	313	1	#N/A	0	0	0	0	0	1	1	0	8826.32	1	158	0	1
2	75	2	5.3	0	352	1	#N/A	0	0	0	0	2	1	1	1	27249.2	2	162	0	1
1	70	1	6	0	322	1	#N/A	1	1	3	1	2	0	1	0	11621.2	2	166	0	0
1	61	1	7.2	0	354	1	#N/A	1	1	3	1	2	0	1	1	4091.25	2	155	0	1
2	72	3	5.2	0	351	1	#N/A	0	0	0	0	0	0	1	0	39011.1	1	168	0	1
1	45	1	3.2	0	285	1	#N/A	2				2	0	0	0	22817.4	2	164	0	1
2	64	1	7	0	322	1	#N/A	0	0	0	0	0	0	1	1	6319.04	1	151	0	1
1	67	2	3.8	0	323	1	#N/A	0	0	0	0	0	1	1	0	9235.68	3	156	1	0
1	47	5	5.4	0	355	1	#N/A	0	0	0	0	0	0	1	0	10557.2	1	162	0	0
2	47	4	9.6	1	372	1	#N/A	2				2	0	1	0	15480.2	1	165	#N/A	1
1	58	1	3.2	0	298	1	#N/A	0	0	0	0	2	0	1	0	20016	2	159	0	0
1	61	4	4.4	0	302	1	#N/A	0	0	0	0	1	1	1	1	6749.92	1	153	0	0
1	55	3	6.1	0	400	1	#N/A	0	0	0	0	2	0	1	1	118104	2	158	0	1
2	62	5	5.9	0	321	1	#N/A	0	0	0	0	0	0	1	0	18615.9	2	165	0	0
1	26	5	5	0	328	1	#N/A	0	0	0	0	2	0	0	0	6495.12	1	170	0	1
2	37	1	5.8	0	325	1	#N/A	0	0	0	0	0	#N/A	1	1	12991.8	2	168	0	1
1	34	3	9	1	397	1	#N/A	0	0	0	0	2	0	1	1	25521.5	2	150	0	1
1	75	4	12.9	1	275	1	#N/A	1	2	3	1	0	1	1	1	5006.49	1	150	1	0
1	63	1	8.3	1	287	1	#N/A	1	3	2	1	0	0	1	1	10618.5	1	154	0	1
2	54	1	4.8	0	291	1	#N/A	0	0	0	0	0	#N/A	0	0	16081.1	2	172	0	1
2	18	2	7.5	0	284	1	#N/A	0	0	0	0	2	0	1	0	13874.4	2	166	0	0
1	80	3	5.5	0	330	1	#N/A	0	0	0	0	2	0	1	0	19505.7	1	158	0	0
2	36	3	3.5	0	305	1	#N/A	2				2	0	1	0	48531.9	1	166	0	1
2	45	4	4.1	0	354	1	#N/A	2				2	0	1	1	7882.65	1	150	0	1
1	57	5	4.8	0	324	1	#N/A	0	0	0	0	0	1	0	0	10205.1	1	169	0	1
1	43	3	8.3	1	393	1	#N/A	0	0	0	0	0	0	1	0	19975.9	2	158	0	1
2	47	5	3.7	0	294	1	#N/A	0	0	0	0	0	0	0	0	9534.22	2	152	0	1
1	51	5	5	0	284	1	#N/A	0	0	0	0	0	0	1	1	13450.9	1	169	0	1
1	38	1	3.5	0	296	1	#N/A	0	0	0	0	0	0	#DIV/0!	0	15256.3	1	170	0	1
1	68	2	4.8	0	303	1	#N/A	1	1	3	1	2	1	1	0	7661.52	1	151	0	0
1	74	3	12.3	1	323	1	#N/A	1	2	3	1	2	1	1	0	9983.29	1	157	0	0
2	56	1	3.1	0	317	1	#N/A	0	0	0	0	1	1	1	0	13294.3	2	154	0	1
2	55	2	4.6	0	276	1	#N/A	0	0	0	0	2	0	0	1	26723.8	1	156	0	0
1	29	3	5.5	0	356	1	#N/A	1	1	#N/A	#N/A	2	0	1	0	261836	2	157	0	0
1	60	5	12.9	1	385	1	#N/A	0	0	0	0	0	0	1	0	4209.17	2	164	0	1
1	61	3	5.2	0	371	1	#N/A	0	0	0	0	0	0	1	1	139418	2	172	0	1
1	23	2	7.3	0	352	1	#N/A	0	0	0	0	2	0	1	0	17132.8	1	149	0	1
1	52	3	13.4	1	361	1	#N/A	1	2	#N/A	#N/A	1	0	1	0	150055	2	149	0	1
1	68	3	17.2	1	361	1	#N/A	0	0	0	0	2	1	1	1	32458.7	2	150	0	0
2	50	1	4.9	0	299	1	#N/A	0	0	0	0	2	0	1	1	5435.35	2	151	0	1
2	25	4	4.8	0	288	1	#N/A	0	0	0	0	0	0	1	0	23110.1	3	156	1	0
2	45	3	4.4	0	337	1	#N/A	2				2	1	1	0	13358.5	2	163	0	0
1	40	5	6.3	0	359	1	#N/A	2				2	1	1	0	11947.5	2	169	#N/A	1
1	71	1	8.1	1	282	1	#N/A	1	3	3	1	2	1	#DIV/0!	0	4060.48	2	161	0	0
1	49	3	8.4	1	344	1	#N/A	0	0	0	0	2	1	1	0	30574.3	2	159	0	1
2	35	3	4.7	0	295	1	#N/A	2				2	0	1	0	23193	2	163	0	1
2	51	5	4	0	290	1	#N/A	0	0	0	0	2	0	0	0	10470.9	3	156	0	1
1	80	3	7.8	0	289	1	#N/A	1	2	3	1	0	1	1	0	19863	1	161	0	0
1	59	5	4.4	0	278	1	#N/A	0	0	0	0	1	0	0	0	7133.97	2	154	0	1
1	62	5	6.8	0	311	1	#N/A	1	1	3	1	2	0	#DIV/0!	1	12098.8	2	153	#N/A	0
1	57	3	5.6	0	283	1	#N/A	0	0	0	0	0	0	1	0	50388	1	150	0	0
2	41	2	5.8	0	282	1	#N/A	0	0	0	0	0	0	1	0	4544.68	1	170	0	1
2	51	1	3.6	0	295	1	#N/A	0	0	0	0	2	1	1	0	5780.84	2	155	0	1
2	78	1	14.8	1	277	1	#N/A	1	2	3	3	0	1	1	0	14461.1	1	161	0	1
2	63	3	7.2	0	347	1	#N/A	0	0	0	0	0	0	1	1	20616.3	2	153	0	1
2	49	5	11.8	1	357	1	#N/A	0	0	0	0	0	0	0	1	15337.8	1	172	0	1
1	75	5	6.4	0	276	1	#N/A	0	0	0	0	0	1	1	0	30429	1	159	#N/A	0
2	52	3	4.1	0	352	1	#N/A	0	0	0	0	0	#N/A	1	0	187004	2	153	#N/A	1
2	37	3	23.5	1	367	1	#N/A	1	1	3	1	0	0	1	1	33450.7	2	172	0	1
1	80	3	7.5	0	317	1	#N/A	1	2	3	1	2	1	0	1	5795.87	1	150	#N/A	0
1	43	2	4.6	0	294	1	#N/A	0	0	0	0	2	0	1	0	12386.2	2	150	0	0
1	73	3	6.3	0	351	1	#N/A	0	0	0	0	2	0	0	0	37119.4	2	158	0	1
2	40	5	3.9	0	284	1	#N/A	0	0	0	0	0	0	0	0	8421.73	2	156	0	0
1	64	1	12	1	295	1	#N/A	1	1	3	1	2	1	0	0	8551.83	1	154	0	1
1	46	5	12.2	1	365	1	#N/A	0	0	0	0	0	#N/A	1	0	12845.4	1	161	#N/A	0
2	37	5	4.9	0	302	1	#N/A	0	0	0	0	0	0	1	0	20399.3	2	149	0	1
1	58	3	3.8	0	295	1	#N/A	1	1	3	3	2	0	1	0	10832.8	1	170	0	1
1	38	4	6.7	0	304	1	#N/A	2				0	0	1	0	13325.3	2	170	1	1
2	36	4	4.2	0	327	1	#N/A	0	0	0	0	2	1	1	1	13893.1	2	165	0	1
1	58	1	3.6	0	307	1	#N/A	1	2	3	1	1	0	1	0	9212.27	2	164	0	1
1	77	3	6.1	0	400	1	#N/A	0	0	0	0	0	0	1	0	8554.76	1	157	0	0
1	41	3	5.1	0	295	1	#N/A	2				2	0	1	0	11280.5	2	151	0	1
1	80	3	4	0	321	1	#N/A	1	3	2	1	0	0	1	0	9160.91	1	149	1	1
1	62	3	3.7	0	279	1	#N/A	0	0	0	0	2	0	1	0	43082.5	2	168	0	0
1	57	3	3.9	0	319	1	#N/A	1	1	3	1	2	0	1	0	52639.7	2	150	0	1
2	22	5	6.4	0	359	1	#N/A	0	0	0	0	0	0	0	0	22968	2	162	0	1
2	47	1	3.8	0	351	1	#N/A	0	0	0	0	2	#N/A	0	1	27629	1	160	#N/A	1
1	43	4	6.3	0	275	1	#N/A	0	0	0	0	0	0	1	1	23320.7	1	166	1	1
1	71	3	4.9	0	324	1	#N/A	0	0	0	0	2	0	1	0	47061.2	1	165	1	0
1	35	1	5.8	0	274	1	#N/A	0	0	0	0	2	#N/A	1	0	42583.5	2	166	0	0
2	62	4	5.5	0	337	1	#N/A	0	0	0	0	2	0	1	0	13614.7	1	172	0	1
1	21	4	6.4	0	282	1	#N/A	0	0	0	0	2	0	0	0	20078.1	2	170	0	1
2	43	1	5.6	0	302	1	#N/A	0	0	0	0	0	0	1	1	13676.4	2	165	0	1
1	57	2	6.5	0	334	1	#N/A	0	0	0	0	2	1	1	0	17024.9	1	149	0	0
2	66	3	7	0	305	1	#N/A	0	0	0	0	0	0	1	0	122840	2	172	0	1
1	35	3	9	1	339	1	#N/A	0	0	0	0	2	0	1	0	85286.5	1	159	0	1
2	53	3	4.6	0	343	1	#N/A	1	1	3	1	2	0	1	0	91448.8	2	149	1	1
1	62	3	4.5	0	293	1	#N/A	2				2	0	1	0	29868	1	149	0	1
1	61	1	4.5	0	321	1	#N/A	0	0	0	0	0	0	1	0	6415.12	2	161	#N/A	1
2	45	3	5.9	0	294	1	#N/A	1	1	3	1	0	0	1	0	18828.6	1	155	0	1
1	34	3	4.7	0	362	1	#N/A	0	0	0	0	2	0	1	0	37867.9	2	163	0	1
2	56	4	6.9	0	386	1	#N/A	0	0	0	0	0	0	1	1	9131.3	2	163	0	1
2	76	3	3	0	291	1	#N/A	2				0	#N/A	0	0	54758.8	1	172	0	1
2	70	2	7.3	0	376	1	#N/A	1	1	3	1	1	0	1	1	22332.6	1	169	0	1
1	62	4	7.7	0	338	1	#N/A	2				2	#N/A	1	0	8827.73	1	172	0	0
2	59	4	3.5	0	287	1	#N/A	1	1	3	1	2	1	1	0	8040.21	2	163	0	1
1	70	3	7.7	0	278	1	#N/A	0	0	0	0	2	0	1	0	9802.73	2	154	0	0
2	66	3	6.5	0	398	1	#N/A	0	0	0	0	1	0	1	0	121297	1	160	0	1
1	73	3	3.2	0	288	1	#N/A	0	0	0	0	2	1	1	0	29761.6	2	152	0	1
1	77	4	2.2	0	331	1	#N/A	0	0	0	0	2	0	1	1	6159.12	2	170	0	0
1	50	2	5	0	290	1	#N/A	0	0	0	0	1	#N/A	1	0	31829.6	2	165	#N/A	0
2	25	2	4.4	0	294	1	#N/A	0	0	0	0	2	0	0	0	23473.2	2	160	0	1
2	33	5	3.2	0	311	1	#N/A	0	0	0	0	0	#N/A	1	0	5943.87	1	170	0	0
2	27	4	4.2	0	364	1	#N/A	0	0	0	0	2	0	1	0	14966.2	2	170	0	1
2	63	4	4.4	0	294	1	#N/A	0	0	0	0	2	0	1	0	7552.74	1	156	0	0
1	48	3	6.9	0	383	1	#N/A	0	0	0	0	0	1	1	0	14606.8	2	158	0	1
1	76	3	5.4	0	321	1	#N/A	2				2	1	1	0	47208	2	158	0	0
1	44	2	5.2	0	302	1	#N/A	0	0	0	0	0	0	1	0	37323.7	1	159	0	0
2	75	3	3.5	0	283	1	#N/A	0	0	0	0	0	1	1	1	18420.8	2	156	0	1
1	74	3	7.9	0	315	1	#N/A	2				0	0	1	1	38191.9	2	159	0	1
1	30	2	6.3	0	344	1	#N/A	0	0	0	0	0	0	1	0	24246.7	2	169	0	1
2	64	3	4.7	0	307	1	#N/A	0	0	0	0	0	0	0	0	52187.2	2	168	1	0
1	25	3	5.4	0	301	1	#N/A	0	0	0	0	1	0	1	0	30960.4	2	152	0	1
1	54	3	5.3	0	323	1	#N/A	1	2	#N/A	#N/A	2	0	1	0	119200	1	156	#N/A	1
1	69	4	6.8	0	342	1	#N/A	0	0	0	0	2	1	1	1	5014.98	1	152	0	1
2	60	3	2.9	0	314	1	#N/A	0	0	0	0	1	1	1	0	14679	2	158	0	1
1	76	5	4.9	0	284	1	#N/A	2				0	0	0	0	63564.7	1	166	0	0
1	73	3	6.5	0	335	1	#N/A	1	3	1	1	2	0	1	1	28989.6	2	168	0	1
2	34	3	6.1	0	357	1	#N/A	2				2	0	1	0	30160.2	1	164	0	1
1	79	3	6.7	0	333	1	#N/A	1	1	3	2	2	1	1	1	44040.5	2	158	0	1
1	22	3	65.6	1	314	1	#N/A	0	0	0	0	1	0	1	0	76350.2	2	162	0	1
2	46	4	9.5	1	301	1	#N/A	0	0	0	0	0	1	1	0	8811.6	1	167	0	0
1	38	1	5.3	0	384	1	#N/A	2				2	0	1	0	13965.6	1	160	1	0
2	76	3	2.6	0	276	1	#N/A	0	0	0	0	0	0	1	0	42894.4	1	167	0	0
2	78	3	6	0	338	1	#N/A	0	0	0	0	2	1	1	1	53607.5	1	157	0	1
1	24	1	4.5	0	296	1	#N/A	0	0	0	0	2	0	1	0	41838.2	2	161	0	1
1	32	4	5.3	0	276	1	#N/A	0	0	0	0	2	#N/A	1	0	27691.2	1	172	0	1
1	75	3	4.1	0	310	1	#N/A	1	2	3	1	2	0	1	0	56460.5	2	158	1	1
1	69	5	5.2	0	280	1	#N/A	1	1	3	2	0	0	#DIV/0!	1	20131.2	2	153	#N/A	0
2	54	2	4.8	0	330	1	#N/A	1	2	3	1	0	#N/A	1	0	11493.3	1	170	0	0
2	64	3	5.5	0	308	1	#N/A	1	1	3	1	2	1	1	1	15402.5	2	168	0	1
2	62	4	6.5	0	286	1	#N/A	2				2	0	1	1	11608.2	1	160	#N/A	1
2	75	5	6	0	307	1	#N/A	0	0	0	0	2	0	1	0	16752	1	161	0	1
2	54	1	4.9	0	322	1	#N/A	0	0	0	0	0	0	1	0	19689.8	2	171	0	1
1	19	1	9.8	1	315	1	#N/A	0	0	0	0	0	0	1	0	18337.2	2	164	0	1
1	42	4	8.3	1	347	1	#N/A	0	0	0	0	2	0	1	1	19241.5	1	172	0	1
1	54	2	6.3	0	279	1	#N/A	0	0	0	0	2	0	1	0	8244.19	2	168	0	0
2	64	3	11	1	303	1	#N/A	1	1	3	2	1	1	1	0	90961.8	2	168	0	1
2	21	1	7.8	0	378	1	#N/A	0	0	0	0	2	0	1	0	44700.5	2	161	0	1
2	39	3	7.7	0	377	1	#N/A	0	0	0	0	0	0	1	0	34322.1	2	156	0	1
2	80	3	3.9	0	332	1	#N/A	0	0	0	0	0	0	1	0	24464.1	1	165	0	1
2	37	1	5.5	0	371	1	#N/A	0	0	0	0	2	0	1	0	30143.8	1	168	0	1
2	55	5	3.1	0	320	1	#N/A	0	0	0	0	2	#N/A	0	0	12526.5	1	164	0	1
1	59	3	3.7	0	299	1	#N/A	0	0	0	0	2	0	1	0	46734.4	2	151	0	1
1	21	5	5.3	0	379	1	#N/A	0	0	0	0	2	0	1	0	51415.4	2	162	0	1
1	80	3	6	0	365	1	#N/A	1	3	2	1	2	0	1	1	13688.6	1	167	0	1
2	79	1	5.3	0	289	1	#N/A	0	0	0	0	0	1	0	0	8926.42	2	166	0	0
1	80	3	4.1	0	338	1	#N/A	0	0	0	0	0	0	1	1	19284.8	3	156	#N/A	0
1	80	3	5.1	0	364	1	#N/A	1	3	#N/A	#N/A	1	1	1	0	3512.02	1	167	0	1
1	80	5	6	0	300	1	#N/A	0	0	0	0	1	#N/A	0	0	17706.5	1	154	#N/A	1
1	63	3	8.8	1	337	1	#N/A	0	0	0	0	0	0	1	0	91018.1	2	153	0	0
1	18	3	4.9	0	282	1	#N/A	2				2	0	1	0	8274.58	2	156	0	1
2	36	1	3.7	0	288	1	#N/A	0	0	0	0	2	0	1	0	21893	2	154	0	1
2	60	1	6.4	0	296	1	#N/A	0	0	0	0	0	1	1	1	8080.12	2	161	0	1
1	66	1	4.4	0	275	1	#N/A	1	2	3	1	0	0	1	1	4450.82	1	155	0	0
2	50	5	5.8	0	311	1	#N/A	0	0	0	0	1	#N/A	1	1	27540.7	2	153	0	1
1	68	5	8.5	1	302	1	#N/A	1	1	3	1	0	0	0	1	6611.95	1	163	0	1
1	47	2	8.4	1	358	1	#N/A	0	0	0	0	0	1	1	0	18763	1	149	0	1
2	38	1	8.3	1	308	1	#N/A	1	2	1	1	2	0	1	0	16360	2	159	0	1
2	63	5	5.9	0	332	1	#N/A	0	0	0	0	0	0	0	1	10012.1	1	153	0	1
2	55	5	5.3	0	328	1	#N/A	0	0	0	0	2	0	1	0	19463	1	166	0	1
1	48	5	4.6	0	310	1	#N/A	0	0	0	0	2	0	1	0	5481.23	2	171	1	1
2	48	5	5.4	0	283	1	#N/A	2				0	0	1	0	149304	1	157	0	1
1	65	3	5	0	313	1	#N/A	1	2	2	3	2	0	1	0	14806.4	1	158	1	1
2	69	5	6.6	0	332	1	#N/A	0	0	0	0	2	0	1	0	12978.6	1	154	0	1
2	74	3	4.5	0	305	1	#N/A	0	0	0	0	0	0	1	0	18686.5	2	156	0	1
1	19	3	6.6	0	315	1	#N/A	0	0	0	0	2	#N/A	1	0	10971	2	158	#N/A	1
1	52	1	4.9	0	281	1	#N/A	1	1	3	1	0	0	0	0	21606.6	1	149	0	0
1	29	4	15.4	1	355	1	#N/A	0	0	0	0	2	0	1	0	14634	2	170	0	1
1	80	3	4.5	0	278	1	#N/A	1	3	3	1	2	1	1	0	26314.8	1	158	0	0
2	45	3	7.3	0	299	1	#N/A	2				0	1	1	1	36148.2	2	149	0	1
1	56	3	9.2	1	322	1	#N/A	1	1	3	1	2	0	1	0	122518	1	159	0	0
2	46	1	7.7	0	302	1	#N/A	0	0	0	0	0	0	1	0	17238.1	2	160	0	1
2	32	2	5.6	0	310	1	#N/A	2				0	0	1	0	52292.7	2	149	0	1
2	30	4	4.4	0	335	1	#N/A	2				0	0	1	0	8314.59	1	150	0	1
1	80	5	4.5	0	369	1	#N/A	0	0	0	0	0	1	1	0	14211.4	2	165	0	0
1	50	5	4.6	0	298	1	#N/A	0	0	0	0	1	0	1	1	7150.02	1	161	#N/A	1
2	68	3	42.6	1	293	1	#N/A	1	1	3	1	2	0	1	1	9302.42	1	167	0	1
1	80	3	5.5	0	399	1	#N/A	1	3	2	2	2	0	1	0	17512.4	2	158	0	1
1	80	3	3.5	0	302	1	#N/A	1	1	3	1	2	0	1	0	15496.6	2	159	0	0
2	69	4	7.3	0	291	1	#N/A	2				1	0	1	0	3590.15	1	167	0	0
1	64	3	5.9	0	354	1	#N/A	1	1	3	1	0	0	1	1	11347.6	2	150	0	1
1	71	2	5.6	0	331	1	#N/A	1	1	3	1	0	0	1	0	6031.36	2	159	1	1
2	55	3	6.1	0	371	1	#N/A	0	0	0	0	2	0	1	0	86337.6	2	163	0	1
1	80	3	6.1	0	327	1	#N/A	1	3	3	1	1	0	1	1	7785.17	2	151	0	1
2	25	5	5.1	0	294	1	#N/A	2				2	0	1	0	28206.2	2	164	#N/A	1
1	49	1	4.5	0	400	1	#N/A	2				1	1	1	1	14852.4	2	152	0	1
1	37	5	5.3	0	382	1	#N/A	0	0	0	0	0	0	1	0	10735.9	2	171	0	1
1	63	3	6.3	0	392	1	#N/A	2				0	0	1	0	96911.5	1	164	0	0
1	72	3	5.3	0	277	1	#N/A	1	3	3	1	0	0	1	0	46727	1	151	0	0
2	49	3	7.8	0	400	1	#N/A	2				2	1	1	0	37468.8	2	162	0	1
2	35	2	4.2	0	299	1	#N/A	0	0	0	0	0	0	1	0	32876.6	1	153	0	1
2	59	1	8.7	1	310	1	#N/A	0	0	0	0	0	0	1	1	22909.4	2	162	0	1
1	43	2	8.2	1	346	1	#N/A	2				1	0	1	1	18907.9	2	166	0	1
2	45	1	5.4	0	304	1	#N/A	2				0	0	1	0	27599.2	2	162	0	1
1	49	5	6.1	0	325	1	#N/A	0	0	0	0	1	0	0	1	10816.5	1	170	0	1
2	41	4	4.8	0	340	1	#N/A	2				1	0	1	1	11395.5	2	169	0	1
1	39	2	7.9	0	386	1	#N/A	0	0	0	0	2	#N/A	0	1	16862.4	1	149	#N/A	1
2	56	4	5.3	0	309	1	#N/A	0	0	0	0	1	1	1	0	16978.9	3	156	0	0
2	80	3	4.4	0	285	1	#N/A	1	1	3	2	0	#N/A	1	0	22984.7	1	150	0	1
2	48	3	18.6	1	289	1	#N/A	0	0	0	0	2	0	1	0	39084.8	2	159	0	0
1	74	5	6	0	299	1	#N/A	0	0	0	0	0	0	0	0	15152.6	2	153	0	0
2	38	3	7.3	0	280	1	#N/A	0	0	0	0	2	0	1	0	138538	2	172	0	1
1	63	1	4.8	0	276	1	#N/A	1	1	3	1	2	0	1	0	7678.18	1	162	0	1
1	51	3	4.2	0	324	1	#N/A	0	0	0	0	2	0	1	0	17316.4	1	157	0	1
2	39	5	13.4	1	370	1	#N/A	1	1	3	1	0	1	1	1	49547.1	2	152	0	1
2	65	4	5.1	0	392	1	#N/A	0	0	0	0	2	0	1	1	4873.92	1	167	0	0
2	19	1	10.5	1	316	1	#N/A	0	0	0	0	0	0	1	0	12837.8	2	161	0	1
1	65	2	6.1	0	309	1	#N/A	0	0	0	0	0	#N/A	1	1	8692.46	3	156	#N/A	0
1	21	3	6.4	0	300	1	#N/A	0	0	0	0	2	#N/A	1	0	30511.2	2	149	#N/A	1
1	27	1	8.3	1	350	1	#N/A	2				2	0	1	0	15603.2	2	170	0	1
1	58	3	5.2	0	296	1	#N/A	0	0	0	0	2	0	1	0	82141.3	2	158	0	1
2	64	4	4	0	284	1	#N/A	0	0	0	0	#N/A	0	1	0	11607.9	1	170	0	1
1	50	2	7.8	0	380	1	#N/A	0	0	0	0	0	0	1	0	34319	1	159	0	1
2	22	1	4.5	0	305	1	#N/A	0	0	0	0	1	0	1	0	39507.2	1	149	1	1
1	57	3	3.8	0	325	1	#N/A	2				#N/A	0	1	1	9831.9	1	167	0	1
2	31	3	5.3	0	331	1	#N/A	0	0	0	0	1	1	1	0	37440.1	1	156	0	1
2	59	2	7	0	295	1	#N/A	0	0	0	0	0	1	1	1	17566.2	1	153	0	1
1	63	1	5.8	0	400	1	#N/A	0	0	0	0	0	1	1	0	6453.91	2	152	0	1
1	70	4	8.2	1	373	1	#N/A	0	0	0	0	0	0	1	0	8870.47	3	156	0	0
2	41	1	5.9	0	352	1	#N/A	1	2	1	1	0	0	1	0	18102.6	1	151	0	1
2	63	4	2.3	0	300	1	#N/A	1	1	3	1	0	1	1	1	9126.93	1	164	0	1
2	80	3	7.6	0	315	1	#N/A	0	0	0	0	0	0	1	1	18408	2	159	0	1
1	21	4	4.1	0	308	1	#N/A	0	0	0	0	2	0	0	0	20852	1	165	0	0
1	63	1	6.1	0	334	1	#N/A	2				0	#N/A	1	0	2691.05	2	164	0	1
2	54	4	4.2	0	307	1	#N/A	0	0	0	0	2	0	1	0	11499.1	2	163	0	1
1	80	3	5.5	0	316	1	#N/A	0	0	0	0	0	0	1	0	16869.8	2	162	0	0
2	66	4	4.1	0	339	1	#N/A	0	0	0	0	1	1	1	0	11607	2	157	0	1
1	65	2	6.2	0	357	1	#N/A	1	2	3	2	0	1	1	0	4913.87	2	169	0	1
1	68	3	4.9	0	299	1	#N/A	1	2	3	1	0	0	1	0	114089	1	162	1	0
2	65	5	3.9	0	302	1	#N/A	0	0	0	0	0	#N/A	1	0	13388	1	160	#N/A	1
1	64	4	11.7	1	322	1	#N/A	1	2	3	2	0	1	1	1	6632.98	2	172	0	0
1	28	3	8	1	280	1	#N/A	0	0	0	0	0	0	1	0	58811.9	2	149	1	1
1	33	1	3.9	0	353	1	#N/A	2				2	0	1	0	23814	2	168	0	1
2	64	1	3.5	0	280	1	#N/A	0	0	0	0	0	1	1	0	10445.3	2	154	0	0
2	39	2	5.6	0	330	1	#N/A	0	0	0	0	0	1	1	0	67367.1	1	169	0	1
1	53	4	4.3	0	337	1	#N/A	2				0	0	1	0	6186.72	1	171	0	1
2	74	1	5.1	0	282	1	#N/A	0	0	0	0	0	1	1	1	35635	1	159	0	0
2	36	1	7	0	374	1	#N/A	0	0	0	0	2	0	1	1	37243.4	2	154	0	1
2	54	3	60.7	1	400	1	#N/A	1	1	3	1	0	0	1	0	37185.1	2	159	0	1
2	58	4	5.8	0	386	1	#N/A	0	0	0	0	0	1	1	0	17671	1	160	0	1
2	64	3	4.4	0	280	1	#N/A	1	2	2	3	2	0	1	0	22244.2	2	151	0	0
2	40	1	3.1	0	311	1	#N/A	0	0	0	0	0	0	1	0	15549.1	1	150	0	1
1	58	1	14.6	1	368	1	#N/A	0	0	0	0	2	1	0	1	32849.4	2	160	1	0
2	59	3	8.2	1	374	1	#N/A	1	2	3	1	0	0	1	0	49180.3	2	159	0	1
2	19	3	4	0	313	1	#N/A	0	0	0	0	2	1	1	0	51426.8	1	159	0	1
1	61	3	4.1	0	277	1	#N/A	0	0	0	0	0	0	1	1	18651.9	1	149	0	1
1	74	2	4.5	0	318	1	#N/A	1	2	3	1	0	1	0	0	18998.9	2	153	1	0
2	80	3	5	0	290	1	#N/A	0	0	0	0	0	1	0	0	33318.4	1	165	0	1
1	80	3	5.3	0	298	1	#N/A	2				2	0	1	1	32171.8	1	164	#N/A	1
2	42	3	8.7	1	344	1	#N/A	0	0	0	0	0	0	1	1	39015.7	2	151	0	1
1	56	3	5.2	0	326	1	#N/A	1	1	3	1	2	0	1	0	62937.4	2	159	0	0
2	36	3	3.5	0	274	1	#N/A	0	0	0	0	0	0	1	0	28795.5	1	158	0	1
2	62	1	7.4	0	336	1	#N/A	0	0	0	0	2	0	1	0	14006.8	2	165	0	0
2	48	3	5.4	0	283	1	#N/A	0	0	0	0	2	0	1	0	86903.6	2	160	0	1
2	72	3	8	1	300	1	#N/A	2				2	0	1	0	19194.8	2	168	1	1
2	73	3	5.5	0	292	1	#N/A	2				0	0	0	0	29312.4	1	157	0	1
2	38	1	7.1	0	346	1	#N/A	0	0	0	0	1	0	1	0	7435.25	2	161	0	1
2	68	1	5.4	0	316	1	#N/A	1	2	3	1	2	0	1	0	19845	2	162	0	0
2	29	3	6.5	0	337	1	#N/A	0	0	0	0	0	0	1	0	84276.8	3	156	0	1
1	40	3	5	0	355	1	#N/A	1	1	1	2	2	0	1	0	34445.6	2	159	1	1
2	62	4	6.9	0	347	1	#N/A	1	2	3	1	0	0	1	1	15915.4	2	157	0	1
1	56	3	3.5	0	348	1	#N/A	0	0	0	0	2	#N/A	1	0	20557.8	1	157	0	1
2	69	4	3.9	0	307	1	#N/A	0	0	0	0	2	0	1	0	2765.88	2	150	0	0
2	21	1	5.7	0	303	1	#N/A	2				2	0	1	0	19873.7	2	164	0	1
2	80	3	5.9	0	281	1	#N/A	0	0	0	0	1	1	1	0	30193.1	1	157	#N/A	0
2	63	5	4.4	0	306	1	#N/A	0	0	0	0	2	1	0	1	15182.3	1	154	0	1
1	63	3	6.8	0	369	1	#N/A	1	1	3	1	0	0	0	1	6741.27	1	167	0	0
1	56	5	10.1	1	355	1	#N/A	0	0	0	0	2	0	1	0	7799.72	1	154	0	0
1	80	3	10.4	1	319	1	#N/A	1	2	3	1	2	0	1	0	9109.77	1	157	1	0
1	60	3	14.2	1	319	1	#N/A	0	0	0	0	2	0	1	1	67773.8	2	165	0	1
2	41	1	3.6	0	311	1	#N/A	0	0	0	0	2	0	1	0	21011.3	1	168	1	0
2	55	4	7.6	0	294	1	#N/A	0	0	0	0	1	1	1	0	26445.9	1	172	0	1
1	63	3	4.5	0	302	1	#N/A	2				1	#N/A	1	0	20695.1	2	172	0	1
1	60	3	8.4	1	346	1	#N/A	1	1	3	1	0	0	1	1	82826.3	1	158	0	1
1	45	5	9.3	1	400	1	#N/A	0	0	0	0	2	0	1	0	8344.62	2	154	0	0
1	45	3	4.6	0	285	1	#N/A	1	1	3	1	2	0	1	0	138821	2	149	0	1
2	55	2	5.2	0	276	1	#N/A	0	0	0	0	2	0	1	0	14542.1	2	169	0	0
1	63	1	6.5	0	308	1	#N/A	1	1	3	1	0	0	1	0	22193	1	160	#N/A	1
2	67	3	3.7	0	297	1	#N/A	0	0	0	0	1	0	1	0	35400.4	2	151	0	1
1	60	5	3.6	0	298	1	#N/A	1	1	3	1	1	0	1	1	127455	2	153	0	1
1	66	2	4.3	0	294	1	#N/A	1	3	2	1	2	1	1	0	3969.89	2	167	0	0
2	74	2	4.6	0	294	1	#N/A	0	0	0	0	0	1	1	1	16666	1	162	0	1
2	72	3	5.6	0	287	1	#N/A	1	2	3	1	0	0	1	0	14171.6	2	151	0	1
2	70	3	3.9	0	326	1	#N/A	2				0	0	0	0	22316.6	2	163	0	1
2	41	4	3.5	0	347	1	#N/A	0	0	0	0	2	#N/A	1	0	14270.6	2	160	#N/A	1
2	56	3	19.1	1	297	1	#N/A	0	0	0	0	2	0	1	1	13989.8	2	156	0	1
2	34	3	5.5	0	325	1	#N/A	2				2	0	1	0	15485.2	1	171	0	0
2	80	3	5.2	0	289	1	#N/A	0	0	0	0	2	0	1	0	43196.2	3	156	0	1
2	57	2	7.2	0	322	1	#N/A	0	0	0	0	2	0	1	0	46243.6	2	162	0	1
2	39	4	5.8	0	291	1	#N/A	0	0	0	0	2	1	1	0	26773.8	1	163	0	1
2	23	2	4.4	0	287	1	#N/A	0	0	0	0	2	0	1	0	18974.5	2	150	0	1
2	51	4	5.4	0	302	1	#N/A	0	0	0	0	0	0	1	0	6453.07	2	170	0	1
1	55	5	4	0	315	1	#N/A	0	0	0	0	1	0	1	1	10129	1	171	0	1
2	56	4	11.4	1	305	1	#N/A	1	2	3	1	1	0	1	0	9209.23	1	167	0	0
1	62	3	5.4	0	352	1	#N/A	0	0	0	0	2	1	1	0	49554.3	1	149	0	1
1	41	4	5.6	0	286	1	#N/A	2				2	0	1	0	5190.2	1	150	0	0
2	80	3	6.5	0	275	1	#N/A	1	3	2	1	2	1	1	0	9712.86	2	150	0	0
2	54	1	6.8	0	343	1	#N/A	0	0	0	0	0	0	1	0	15773.1	1	155	0	1
1	41	5	7	0	339	1	#N/A	0	0	0	0	2	0	1	0	6681.54	2	165	0	1
1	23	4	5.8	0	278	1	#N/A	0	0	0	0	2	0	0	0	25692.2	1	172	0	1
2	80	3	4.3	0	283	1	#N/A	0	0	0	0	1	1	1	0	31072.7	1	151	0	0
1	21	3	4.4	0	308	1	#N/A	0	0	0	0	2	1	1	0	19342.2	2	168	0	0
2	40	5	4.1	0	391	1	#N/A	0	0	0	0	2	0	1	0	5289.89	2	156	0	0
1	68	3	3.7	0	364	1	#N/A	1	2	3	1	1	1	1	0	102552	1	165	0	1
2	38	4	5.6	0	280	1	#N/A	0	0	0	0	2	0	1	0	6683.44	2	152	0	0
2	63	1	7.2	0	344	1	#N/A	0	0	0	0	0	0	1	0	12646	1	154	0	1
2	73	2	3.7	0	282	1	#N/A	0	0	0	0	2	0	1	1	7805.04	1	149	0	1
1	37	3	4.9	0	295	1	#N/A	0	0	0	0	0	1	1	0	10659.5	1	157	0	1
2	39	4	4.3	0	276	1	#N/A	2				0	1	0	0	14360.5	1	153	0	1
1	22	4	5.6	0	278	1	#N/A	0	0	0	0	2	0	0	0	23468.3	1	152	0	1
1	52	4	7.4	0	276	1	#N/A	0	0	0	0	0	1	1	0	7914.71	2	167	1	1
1	79	3	7.8	0	335	1	#N/A	1	3	2	1	1	1	0	0	49622.1	1	165	0	1
2	79	5	3.8	0	279	1	#N/A	0	0	0	0	2	0	0	0	24424.3	1	161	#N/A	1
2	39	1	5.4	0	334	1	#N/A	0	0	0	0	0	0	1	1	18874.1	2	160	0	1
2	30	4	8	1	357	1	#N/A	0	0	0	0	2	0	1	0	14860.7	2	170	0	1
2	26	5	4.3	0	289	1	#N/A	1	1	2	1	2	0	1	0	8965.82	2	155	0	1
2	63	1	4.5	0	325	1	#N/A	0	0	0	0	0	0	1	1	5233.77	2	155	0	1
1	76	3	3.7	0	296	1	#N/A	1	2	3	1	2	1	1	0	7253.88	2	169	0	0
1	31	2	4.6	0	311	1	#N/A	0	0	0	0	2	0	0	0	27385.7	2	164	0	1
2	61	5	6.2	0	276	1	#N/A	0	0	0	0	2	0	1	0	15628.3	1	164	#N/A	0
1	57	3	10.9	1	400	1	#N/A	0	0	0	0	1	0	1	1	55500.6	2	155	0	0
2	74	3	3.6	0	307	1	#N/A	0	0	0	0	0	0	1	1	94574.1	2	162	0	1
1	26	5	24.2	1	400	1	#N/A	0	0	0	0	2	0	1	1	16634.8	2	165	0	1
1	56	3	4.4	0	326	1	#N/A	1	1	3	1	2	0	1	0	13701.8	2	156	1	1
2	80	3	6.5	0	300	1	#N/A	0	0	0	0	2	0	1	1	16784.8	2	166	0	1
1	62	2	3.8	0	351	1	#N/A	1	1	3	1	0	0	1	1	9842.19	1	165	1	1
2	60	4	8.3	1	369	1	#N/A	0	0	0	0	2	0	1	0	4968.62	1	150	0	1
2	68	3	4.9	0	274	1	#N/A	0	0	0	0	1	0	1	0	95702	1	161	0	1
1	72	4	5.3	0	332	1	#N/A	1	3	1	1	2	1	1	0	4200.39	1	167	0	0
1	43	2	4.3	0	286	1	#N/A	1	1	3	1	1	0	1	0	19359.4	1	154	0	1
2	70	3	3.7	0	327	1	#N/A	0	0	0	0	0	0	1	0	27258.1	2	164	0	0
1	80	3	3.8	0	278	1	#N/A	1	3	3	1	0	0	1	0	13467	2	170	1	1
2	36	1	13.3	1	371	1	#N/A	1	1	1	2	2	0	1	1	28453.7	2	154	0	1
2	48	1	5.4	0	307	1	#N/A	0	0	0	0	2	0	1	0	33368.7	1	172	0	0
2	56	5	3.8	0	292	1	#N/A	0	0	0	0	2	0	0	0	12239.1	2	155	0	1
1	20	3	7.1	0	274	1	#N/A	0	0	0	0	0	#N/A	1	0	96772.6	1	158	0	0
2	54	3	11.5	1	348	1	#N/A	0	0	0	0	0	0	1	0	23630.7	1	165	0	1
1	48	1	6.6	0	302	1	#N/A	1	1	3	1	2	0	1	1	17629	2	154	0	1
2	69	4	6.9	0	330	1	#N/A	1	1	3	2	0	0	1	0	16083.8	2	157	0	0
2	56	4	15.2	1	358	1	#N/A	0	0	0	0	1	0	1	0	8518.96	2	170	0	1
1	63	1	7.7	0	338	1	#N/A	0	0	0	0	2	0	1	0	17527.3	2	160	0	1
1	71	3	5.4	0	308	1	#N/A	0	0	0	0	1	0	1	0	53820.5	1	157	0	1
1	32	5	4.3	0	286	1	#N/A	0	0	0	0	2	0	1	0	44531.7	1	169	0	1
1	77	2	6.6	0	400	1	#N/A	0	0	0	0	1	1	1	1	19479.2	1	156	0	0
1	68	3	7.7	0	373	1	#N/A	0	0	0	0	2	0	1	1	29299.7	1	157	0	0
2	55	4	7.4	0	289	1	#N/A	0	0	0	0	0	0	1	0	21346.9	1	164	0	1
1	60	3	4.3	0	299	1	#N/A	0	0	0	0	0	0	1	0	29092.2	1	157	0	0
1	43	3	6.7	0	351	1	#N/A	1	1	3	1	1	0	1	0	15951.6	2	166	0	1
2	63	4	8.2	1	359	1	#N/A	0	0	0	0	1	0	1	1	9487.75	1	151	0	1
2	73	2	5.9	0	337	1	#N/A	0	0	0	0	1	0	1	1	8005.92	2	150	0	1
1	79	4	5.1	0	398	1	#N/A	0	0	0	0	2	0	1	0	11566.9	1	169	0	0
1	74	5	4.3	0	283	1	#N/A	0	0	0	0	1	0	0	0	14975.6	1	154	0	0
1	66	2	4.7	0	285	1	#N/A	1	1	3	2	2	0	1	0	8074.65	1	162	0	1
1	56	1	12	1	389	1	#N/A	2				2	0	1	0	14600.4	1	170	0	0
2	34	1	9.6	1	336	1	#N/A	0	0	0	0	0	0	1	1	20038.1	3	156	0	1
2	59	3	13.3	1	309	1	#N/A	0	0	0	0	0	0	1	0	139450	1	165	0	1
1	65	3	7.1	0	393	1	#N/A	1	2	3	1	2	1	1	1	18380.7	2	163	0	1
2	75	3	5.4	0	331	1	#N/A	0	0	0	0	2	0	1	0	21173.5	1	167	0	1
1	49	2	5.6	0	293	1	#N/A	0	0	0	0	0	#N/A	1	0	41699.9	1	159	0	0
1	53	3	3.4	0	328	1	#N/A	1	1	3	2	2	0	1	0	177074	1	157	0	1
1	61	5	3.5	0	283	1	#N/A	0	0	0	0	0	0	1	0	10916.1	1	162	0	1
1	62	1	6.3	0	320	1	#N/A	2				1	1	1	0	11894.4	1	161	1	1
1	63	3	7.3	0	347	1	#N/A	0	0	0	0	2	0	1	0	13919.3	2	164	0	1
2	62	2	4	0	400	1	#N/A	2				0	0	1	0	9899.88	1	151	0	1
2	67	3	7.7	0	337	1	#N/A	0	0	0	0	0	1	1	0	149709	1	172	0	1
2	74	4	5.9	0	302	1	#N/A	0	0	0	0	0	0	1	0	18741.8	1	153	0	0
1	66	2	8.8	1	353	1	#N/A	0	0	0	0	2	0	1	0	7995.03	2	153	0	1
2	61	4	3.9	0	279	1	#N/A	1	2	3	1	0	0	1	0	6630.29	2	152	0	1
1	42	3	4.5	0	291	1	#N/A	1	1	3	2	2	0	1	0	18952.3	2	172	1	1
2	41	4	5.4	0	277	1	#N/A	0	0	0	0	2	0	1	0	13674.4	1	159	0	0
2	45	3	6.2	0	347	1	#N/A	2				2	0	1	0	25517.8	2	156	0	1
2	45	1	5.1	0	301	1	#N/A	0	0	0	0	2	0	1	0	14396.2	2	165	0	1
1	40	5	3.6	0	345	1	#N/A	1	1	3	1	0	0	1	1	27624.7	1	159	1	1
2	80	3	6.6	0	339	1	#N/A	1	2	3	2	2	1	1	0	27429.4	1	153	1	0
2	18	1	4.9	0	335	1	#N/A	0	0	0	0	0	0	0	0	14723.8	2	155	0	1
1	65	1	7.9	0	293	1	#N/A	1	2	#N/A	#N/A	1	1	1	0	14575.1	2	154	0	0
1	80	3	4.1	0	400	1	#N/A	1	2	3	1	1	0	1	1	17197.5	1	152	0	1
2	80	3	9.3	1	314	1	#N/A	0	0	0	0	0	1	0	0	36097.8	2	158	0	1
1	68	5	5.4	0	365	1	#N/A	1	1	3	1	2	0	0	0	6955.96	1	162	0	0
1	41	1	6.4	0	308	1	#N/A	2				2	0	1	1	24806.8	2	161	#N/A	1
2	28	5	4.1	0	306	1	#N/A	2				2	0	1	0	11914.4	1	171	1	1
2	72	4	8.6	1	299	1	#N/A	0	0	0	0	0	0	1	0	9051.57	1	171	0	1
2	41	4	6.5	0	330	1	#N/A	0	0	0	0	2	0	1	0	6352.4	2	151	0	1
1	57	3	3	0	324	1	#N/A	0	0	0	0	2	0	1	0	104220	2	166	0	1
2	56	2	7.9	0	388	1	#N/A	1	2	1	1	2	0	1	1	32712.2	1	159	0	1
1	27	1	6.5	0	308	1	#N/A	0	0	0	0	2	0	1	0	14326.5	2	161	0	0
1	70	3	3.4	0	326	1	#N/A	2				0	0	1	0	83292.7	1	166	0	1
1	24	1	3.7	0	295	1	#N/A	2				2	#N/A	1	0	49045.4	2	154	#N/A	0
1	26	4	7.1	0	289	1	#N/A	2				0	0	1	0	10534.5	1	167	0	0
1	53	4	5.3	0	280	1	#N/A	0	0	0	0	1	1	1	0	11411	1	158	0	1
2	67	3	7.6	0	335	1	#N/A	1	2	3	1	2	0	1	1	31364.3	2	149	0	1
1	36	3	2.8	0	289	1	#N/A	2				0	0	0	0	22458.6	1	151	1	0
2	60	3	4.7	0	317	1	#N/A	1	3	1	1	1	0	1	1	64672.5	2	158	1	1
2	55	4	4.6	0	300	1	#N/A	1	1	2	2	0	1	1	0	3540.74	1	150	0	1
2	21	3	8.2	1	284	1	#N/A	0	0	0	0	2	0	1	0	30055.8	2	168	0	1
1	18	3	4.8	0	307	1	#N/A	0	0	0	0	2	0	1	0	27476	1	158	0	0
1	80	3	5.7	0	307	1	#N/A	1	2	3	1	0	#N/A	1	0	6305.38	1	165	0	0
1	57	2	21.3	1	398	1	#N/A	0	0	0	0	2	1	1	0	23981.1	2	166	0	1
2	70	3	4.3	0	274	1	#N/A	0	0	0	0	2	0	1	0	35807.7	2	158	0	1
1	55	2	4.9	0	379	1	#N/A	1	1	3	1	0	0	1	0	26996.5	1	159	1	1
2	44	3	3.1	0	275	1	#N/A	1	1	3	1	0	0	1	0	30939.7	2	158	0	1
2	34	3	75	1	400	1	#N/A	0	0	0	0	2	1	1	0	81607.3	1	153	0	1
2	53	1	10	1	337	1	#N/A	0	0	0	0	2	0	1	0	18942.9	2	154	0	1
1	80	3	4.2	0	312	1	#N/A	1	2	3	1	2	0	0	0	16476.2	2	150	1	0
2	38	3	6.6	0	325	1	#N/A	0	0	0	0	2	1	1	0	36772.1	1	155	0	1
1	40	3	4.2	0	290	1	#N/A	1	1	1	2	1	0	1	0	38352.3	2	167	0	0
2	72	3	5.6	0	328	1	#N/A	1	2	3	1	2	0	1	0	16435.7	2	150	0	1
1	64	5	5.4	0	297	1	#N/A	0	0	0	0	0	1	1	0	7235.46	2	155	0	0
1	67	3	6	0	289	1	#N/A	1	3	1	1	1	0	1	0	84523.7	1	157	1	0
1	64	3	5.3	0	287	1	#N/A	1	1	3	1	0	0	1	0	31962.7	2	151	1	1
1	38	3	9.8	1	400	1	#N/A	2				2	0	1	0	45457.1	1	157	0	1
2	73	4	8.5	1	328	1	#N/A	0	0	0	0	0	0	1	1	20366.4	1	161	0	1
2	60	2	4	0	385	1	#N/A	0	0	0	0	2	1	0	1	4857.67	2	155	1	1
1	34	3	7.2	0	291	1	#N/A	0	0	0	0	0	0	1	0	42597.4	2	165	0	1
1	59	3	7.4	0	278	1	#N/A	2				2	0	1	0	90868.7	2	165	0	1
2	43	3	5.1	0	293	1	#N/A	1	1	3	2	2	0	1	0	83937.2	2	171	0	1
1	26	1	4	0	367	1	#N/A	1	1	2	1	2	0	1	0	40217	1	169	1	0
1	69	3	41	1	291	1	#N/A	0	0	0	0	2	0	1	1	57805.2	2	159	0	0
1	80	3	6.4	0	311	1	#N/A	1	1	3	1	2	1	1	0	7980.53	2	151	1	0
1	33	5	12.3	1	298	1	#N/A	1	1	3	1	2	1	1	0	13017.3	1	167	0	1
2	70	3	6.8	0	299	1	#N/A	0	0	0	0	2	0	1	0	20894.9	1	168	0	0
1	74	4	3.4	0	284	1	#N/A	0	0	0	0	1	0	1	0	7309.4	3	156	0	1
1	56	5	9.6	1	342	1	#N/A	0	0	0	0	1	0	1	0	4188.81	2	151	0	0
2	44	5	4.7	0	345	1	#N/A	0	0	0	0	2	0	1	0	24485.1	1	162	0	0
2	32	2	4.9	0	335	1	#N/A	1	1	3	1	0	0	1	0	25106.2	1	165	0	1
1	38	1	5.9	0	311	1	#N/A	1	1	3	1	2	0	1	0	17883.5	2	161	0	1
1	20	1	5.6	0	286	1	#N/A	0	0	0	0	2	0	1	0	15205.2	2	164	0	1
1	42	2	6.1	0	350	1	#N/A	1	1	3	2	0	0	1	0	37065.2	1	160	0	1
1	35	5	4.4	0	358	1	#N/A	2				2	0	1	0	15507.9	2	155	#N/A	1
2	42	4	3.6	0	326	1	#N/A	0	0	0	0	1	1	1	0	6704.56	2	167	0	1
2	54	3	5.5	0	400	1	#N/A	1	1	3	1	2	1	1	1	108518	2	158	0	1
2	63	3	5.8	0	291	1	#N/A	0	0	0	0	0	0	1	0	17629.2	2	163	0	0
1	23	3	8.1	1	330	1	#N/A	0	0	0	0	0	0	1	0	46838.2	2	159	0	1
1	38	4	4.9	0	293	1	#N/A	2				2	0	1	0	10312.1	1	167	0	1
1	75	3	3.8	0	347	1	#N/A	1	2	3	1	0	0	1	1	23264.1	2	151	0	1
1	38	2	8	1	326	1	#N/A	1	1	3	1	2	0	1	0	16694.2	1	156	0	0
1	59	3	4.6	0	325	1	#N/A	0	0	0	0	2	0	1	0	28497.1	2	150	0	0
1	38	1	4.7	0	285	1	#N/A	0	0	0	0	2	0	#DIV/0!	0	28711.4	2	172	0	1
1	48	4	5.9	0	320	1	#N/A	0	0	0	0	1	0	1	0	27989.1	2	157	0	0
2	38	1	15.4	1	326	1	#N/A	0	0	0	0	0	0	1	1	11316	2	167	0	1
2	60	3	4.1	0	291	1	#N/A	0	0	0	0	2	1	1	0	152442	1	153	0	1
2	52	1	4.4	0	353	1	#N/A	0	0	0	0	2	0	1	1	10116.9	2	152	0	0
2	57	2	5.1	0	351	1	#N/A	0	0	0	0	0	0	1	0	23382.6	1	169	0	1
1	45	3	4.8	0	305	1	#N/A	0	0	0	0	0	0	1	0	24944.8	1	157	0	1
2	38	3	2.6	0	307	1	#N/A	0	0	0	0	0	0	1	0	46914.8	2	159	0	0
1	33	5	2.9	0	325	1	#N/A	0	0	0	0	1	0	1	0	11125.2	2	169	0	1
2	65	3	7.6	0	277	1	#N/A	1	3	2	1	1	0	1	0	23568.3	2	152	1	0
2	57	3	3.3	0	321	1	#N/A	1	1	3	1	2	0	1	0	22014.1	2	163	0	1
2	34	3	5	0	364	1	#N/A	1	1	2	2	2	0	1	0	49384.8	1	149	1	0
2	52	3	5.4	0	275	1	#N/A	1	2	2	1	1	0	1	0	104527	2	149	0	1
1	62	5	18.9	1	287	1	#N/A	0	0	0	0	0	0	1	1	10028.9	1	169	0	1
1	22	5	4.3	0	274	1	#N/A	0	0	0	0	2	0	1	0	25626.7	2	153	1	1
1	43	3	31.3	1	400	1	#N/A	1	1	3	1	2	0	1	0	191575	2	153	0	1
2	28	3	5.3	0	318	1	#N/A	2				2	0	1	0	24848.8	1	167	0	1
2	42	2	4.4	0	329	1	#N/A	0	0	0	0	2	1	1	0	33273.9	1	151	#N/A	1
2	27	5	5.4	0	327	1	#N/A	1	1	1	2	0	0	1	0	15149.5	2	152	0	1
1	36	1	3.7	0	312	1	#N/A	0	0	0	0	2	#N/A	0	0	23168.7	1	155	#N/A	1
1	56	5	4	0	331	1	#N/A	0	0	0	0	2	0	1	0	61116.6	2	164	0	1
2	56	3	5.9	0	284	1	#N/A	1	2	1	1	0	1	1	0	47603.1	2	162	0	0
2	52	5	3.9	0	281	1	#N/A	1	2	1	1	0	0	0	0	12279.6	1	161	0	1
1	45	2	6	0	306	1	#N/A	0	0	0	0	1	0	0	0	24462.9	2	154	0	1
1	80	2	9.5	1	316	1	#N/A	0	0	0	0	0	#N/A	1	1	4266.08	2	164	0	1
1	50	5	6.4	0	320	1	#N/A	2				2	0	1	0	8670.52	2	159	0	0
2	58	5	5.5	0	353	1	#N/A	0	0	0	0	0	0	1	1	11672	1	159	#N/A	1
2	25	5	8.9	1	360	1	#N/A	0	0	0	0	1	0	1	1	7527.91	2	167	1	1
1	80	3	5.9	0	275	1	#N/A	0	0	0	0	2	0	0	0	15061.8	1	171	0	0
2	72	3	6.6	0	300	1	#N/A	1	1	3	1	1	0	0	0	38549.2	2	155	0	0
1	45	4	7.6	0	316	1	#N/A	2				2	1	1	0	7312.11	2	170	0	0
1	62	4	10.3	1	325	1	#N/A	1	3	2	1	0	0	1	0	10440.6	1	172	0	1
1	61	3	11.5	1	323	1	#N/A	1	1	3	1	1	0	1	1	30807.8	2	159	0	1
2	18	4	2.7	0	275	1	#N/A	0	0	0	0	0	0	1	0	7570.64	2	165	0	0
1	69	3	4.1	0	325	1	#N/A	2				2	0	1	1	14886.2	1	150	1	1
1	79	3	12.3	1	353	1	#N/A	1	2	3	1	2	0	1	1	80945.8	1	153	1	1
2	63	3	4.4	0	275	1	#N/A	0	0	0	0	0	0	1	0	35657.4	1	150	0	1
2	55	1	3.3	0	282	1	#N/A	0	0	0	0	0	#N/A	1	0	15546.7	2	155	1	0
1	48	3	6.5	0	285	1	#N/A	0	0	0	0	2	0	0	0	108007	2	149	0	1
1	23	1	7.9	0	389	1	#N/A	0	0	0	0	1	0	1	0	23434.5	1	151	0	1
1	55	2	74.1	1	308	1	#N/A	1	2	1	1	0	0	1	0	8949.07	2	164	#N/A	1
1	57	5	8	1	340	1	#N/A	0	0	0	0	0	0	1	1	5685.5	2	170	0	1
1	59	3	7.4	0	312	1	#N/A	0	0	0	0	0	0	1	0	58985	2	149	1	1
1	36	5	5.5	0	319	1	#N/A	0	0	0	0	0	0	1	0	17245.8	1	159	0	1
2	61	2	5	0	326	1	#N/A	0	0	0	0	0	#N/A	#DIV/0!	0	3957.29	2	153	0	1
2	56	4	5.7	0	318	1	#N/A	2				1	1	1	1	16399.9	1	160	0	1
2	75	3	5.7	0	333	1	#N/A	0	0	0	0	0	1	1	0	50148.4	1	155	0	0
2	66	5	4.3	0	357	1	#N/A	0	0	0	0	0	0	1	1	18104.1	1	160	0	0
2	20	1	5.5	0	280	1	#N/A	0	0	0	0	2	0	1	0	46095.3	1	154	0	1
2	27	1	6.6	0	392	1	#N/A	0	0	0	0	2	0	1	0	19523.4	1	162	0	1
1	25	3	10.2	1	335	1	#N/A	1	1	1	1	2	0	1	0	75002.1	2	164	0	1
2	43	4	5.3	0	349	1	#N/A	2				2	0	1	0	10588.7	1	151	0	1
1	47	3	4.4	0	287	1	#N/A	0	0	0	0	1	0	1	0	100366	1	158	0	1
1	53	3	5.9	0	320	1	#N/A	1	2	1	1	2	1	1	0	17046.1	1	162	0	0
2	51	5	5.5	0	294	1	#N/A	0	0	0	0	0	0	1	0	12611.9	2	164	0	1
1	71	2	8.8	1	333	1	#N/A	1	2	3	1	2	0	1	1	42109.8	2	157	0	1
1	80	3	5.2	0	282	1	#N/A	1	2	3	2	0	1	1	1	32356.8	1	157	0	0
1	48	5	5.2	0	310	1	#N/A	0	0	0	0	0	0	0	0	4744.47	2	168	0	1
1	55	1	4.6	0	295	1	#N/A	0	0	0	0	1	#N/A	1	0	21872.2	2	160	0	1
2	64	2	5	0	298	1	#N/A	0	0	0	0	1	0	1	0	8106.31	1	170	0	1
1	72	3	9	1	335	1	#N/A	1	1	3	1	0	0	1	1	11697.2	2	156	0	0
2	36	3	75	1	299	1	#N/A	0	0	0	0	2	0	1	0	34868.1	1	167	0	1
2	55	3	4.5	0	280	1	#N/A	0	0	0	0	0	0	1	0	132150	1	159	0	1
2	53	2	5.6	0	345	1	#N/A	0	0	0	0	0	1	1	1	15732.8	1	169	0	1
1	69	5	5.9	0	301	1	#N/A	1	1	3	1	2	1	0	1	8978.65	1	154	#N/A	0
2	20	2	3.6	0	351	1	#N/A	2				0	0	1	0	24334	1	170	0	1
1	49	4	3.8	0	318	1	#N/A	0	0	0	0	2	#N/A	1	1	16751.6	1	164	0	0
1	21	4	3.8	0	299	1	#N/A	0	0	0	0	0	0	1	0	14436.3	2	170	0	0
1	56	5	10.1	1	372	1	#N/A	0	0	0	0	1	1	1	0	5200.91	2	152	0	1
1	69	1	6.9	0	346	1	#N/A	1	1	3	1	1	0	1	1	9519.49	1	154	0	0
2	73	3	5.9	0	287	1	#N/A	2				2	0	1	0	34355.3	1	157	0	1
1	57	4	6.4	0	389	1	#N/A	1	1	3	1	2	1	1	1	10691.7	1	170	0	1
1	56	1	5.4	0	288	1	#N/A	1	1	3	2	0	#N/A	1	0	15474.6	2	154	0	1
1	70	3	5.1	0	400	1	#N/A	1	3	2	1	0	0	1	1	7911.48	2	151	0	1
1	52	3	6.3	0	311	1	#N/A	0	0	0	0	2	1	1	0	26381.5	1	157	0	1
1	49	1	17.1	1	338	1	#N/A	0	0	0	0	1	0	1	1	14969.5	2	165	0	1
1	63	5	5	0	282	1	#N/A	2				1	#N/A	0	0	7703.55	2	155	#N/A	1
2	59	4	4.1	0	349	1	#N/A	1	2	1	3	0	1	1	1	10440.3	2	170	0	1
2	55	5	4.4	0	299	1	#N/A	0	0	0	0	0	0	0	0	15825	1	169	0	1
1	52	4	5.9	0	293	1	#N/A	0	0	0	0	0	0	1	1	30239.2	2	157	0	1
1	80	3	4	0	294	1	#N/A	0	0	0	0	2	0	1	1	35445.3	2	153	0	0
2	65	2	3.8	0	347	1	#N/A	0	0	0	0	1	1	1	0	12002.2	2	161	0	1
1	31	1	5.5	0	400	1	#N/A	2				2	0	1	0	44600.3	2	160	1	1
1	35	3	4.6	0	312	1	#N/A	0	0	0	0	2	0	0	0	27048	2	156	1	1
1	80	1	16.7	1	289	1	#N/A	0	0	0	0	2	1	1	1	12993.4	2	161	0	1
2	60	2	4.1	0	330	1	#N/A	0	0	0	0	0	0	1	0	28171.1	1	159	0	0
2	56	5	3.3	0	288	1	#N/A	0	0	0	0	2	1	0	0	8375.63	2	170	0	1
2	58	5	10.7	1	315	1	#N/A	0	0	0	0	0	0	0	1	5698.84	2	171	0	1
1	41	4	4.8	0	317	1	#N/A	0	0	0	0	0	0	1	0	9422.47	2	154	0	0
2	69	4	5.5	0	400	1	#N/A	0	0	0	0	#N/A	0	1	0	7669.79	1	170	0	1
1	60	4	9.5	1	362	1	#N/A	0	0	0	0	0	0	1	1	2478.05	1	150	0	0
1	22	2	6.8	0	301	1	#N/A	2				2	0	1	0	40363.5	1	155	0	1
2	30	1	4.3	0	307	1	#N/A	0	0	0	0	0	#N/A	0	0	18874.1	2	160	#N/A	1
2	49	3	5.6	0	364	1	#N/A	2				2	0	1	0	22983.6	2	151	0	1
2	46	1	4.6	0	321	1	#N/A	0	0	0	0	0	1	1	1	9352.8	2	164	0	1
2	42	1	3.7	0	343	1	#N/A	0	0	0	0	0	0	1	0	49124.7	1	159	0	1
2	65	4	3.4	0	289	1	#N/A	2				2	#N/A	1	0	6182.34	2	166	0	1
2	74	3	4.5	0	293	1	#N/A	0	0	0	0	0	0	1	0	58884.8	1	159	0	1
1	67	3	6.4	0	332	1	#N/A	1	1	3	1	2	1	1	0	26919.7	2	158	0	1
2	47	5	4.5	0	289	1	#N/A	0	0	0	0	0	0	1	0	14223.3	3	156	0	0
1	38	1	6.3	0	384	1	#N/A	2				0	0	1	1	24588.6	2	154	0	1
2	43	1	9.5	1	286	1	#N/A	0	0	0	0	0	0	1	0	37030.8	1	159	0	0
2	31	4	4.4	0	280	1	#N/A	2				0	1	1	0	7828.15	1	168	1	1
2	69	5	3.3	0	279	1	#N/A	0	0	0	0	2	0	0	0	12930.4	1	156	0	1
1	22	4	6.2	0	346	1	#N/A	2				2	0	1	0	19721	1	158	0	1
1	46	3	4.9	0	303	1	#N/A	2				2	0	1	0	15519.6	2	158	0	1
1	19	4	4.5	0	393	1	#N/A	0	0	0	0	1	0	0	0	9405.18	1	151	0	1
1	34	4	5.8	0	364	1	#N/A	0	0	0	0	0	0	1	0	19546.4	2	154	0	1
1	50	1	15.2	1	353	1	#N/A	0	0	0	0	2	0	1	1	14089.7	2	161	0	1
2	55	5	5.9	0	276	1	#N/A	0	0	0	0	0	0	1	1	10344.6	2	169	0	0
2	61	4	4.4	0	289	1	#N/A	0	0	0	0	2	1	1	1	14840.4	2	157	0	1
2	69	4	6.2	0	278	1	#N/A	1	3	3	1	2	0	1	0	7271.49	3	156	0	1
2	51	4	11.4	1	334	1	#N/A	2				2	0	1	1	6907.2	2	163	1	0
2	40	1	4.1	0	316	1	#N/A	0	0	0	0	0	0	0	0	64887.9	2	162	0	1
2	69	1	5.1	0	333	1	#N/A	0	0	0	0	0	0	1	1	11337.2	1	154	0	0
1	52	3	6.6	0	400	1	#N/A	0	0	0	0	2	0	1	0	62130.8	1	167	0	1
1	55	5	6.2	0	283	1	#N/A	0	0	0	0	0	0	1	1	14403.6	1	153	#N/A	1
2	62	4	5.1	0	331	1	#N/A	0	0	0	0	0	0	1	1	12348.5	1	160	0	0
1	65	1	10.2	1	347	1	#N/A	0	0	0	0	2	1	1	1	4543.15	1	151	0	1
2	57	3	6.3	0	281	1	#N/A	0	0	0	0	2	0	1	0	51623.3	1	168	0	1
2	48	3	4.2	0	300	1	#N/A	0	0	0	0	2	1	1	0	12657.7	1	167	0	1
1	46	4	4.4	0	355	1	#N/A	1	1	3	2	0	0	1	1	9957.61	2	170	#N/A	1
2	30	1	5.7	0	312	1	#N/A	1	1	2	2	2	0	1	0	13361.8	1	152	1	1
1	48	1	6	0	361	1	#N/A	1	1	3	1	1	#N/A	0	1	32413.4	1	170	1	1
2	67	5	8.9	1	356	1	#N/A	0	0	0	0	0	1	1	1	20915.9	1	169	0	0
1	63	4	8.2	1	352	1	#N/A	2				0	1	1	1	4223.54	1	150	0	1
1	24	2	5.6	0	278	1	#N/A	0	0	0	0	0	#N/A	#DIV/0!	0	22561.5	2	172	#N/A	1
2	70	3	3.8	0	319	1	#N/A	1	3	2	2	2	0	1	0	27358.5	2	151	0	0
2	46	4	4.8	0	324	1	#N/A	0	0	0	0	2	0	1	0	5248.18	1	171	0	1
2	41	4	5.1	0	314	1	#N/A	0	0	0	0	2	1	1	0	7738.61	2	170	0	1
2	37	3	5.3	0	318	1	#N/A	2				2	0	1	0	18640.5	2	156	0	0
1	66	4	4.9	0	278	1	#N/A	1	2	3	1	2	1	1	0	5705.2	2	166	0	0
1	35	3	7.3	0	282	1	#N/A	0	0	0	0	2	0	1	0	20704.6	2	150	0	1
2	61	3	5.5	0	301	1	#N/A	1	1	3	1	2	0	1	0	63594.5	2	166	0	0
1	40	3	5.1	0	309	1	#N/A	0	0	0	0	0	1	1	0	18104.8	1	165	0	1
1	55	4	7.6	0	377	1	#N/A	0	0	0	0	1	0	1	0	6760.05	1	171	0	1
2	63	2	3.4	0	335	1	#N/A	0	0	0	0	0	0	1	0	6194.5	1	151	0	1
2	72	3	6.7	0	281	1	#N/A	0	0	0	0	2	0	1	0	38095.3	2	159	0	1
2	70	3	10.5	1	400	1	#N/A	0	0	0	0	0	0	1	0	49943.1	2	159	0	1
2	55	5	4.7	0	281	1	#N/A	0	0	0	0	0	0	1	0	132786	1	164	0	1
1	54	4	4.6	0	297	1	#N/A	0	0	0	0	0	1	1	1	17281.3	2	172	0	0
2	54	1	11.9	1	368	1	#N/A	0	0	0	0	0	#N/A	1	0	12763.7	2	164	#N/A	0
2	27	4	4	0	301	1	#N/A	0	0	0	0	0	0	1	0	36581.1	1	151	0	1
2	50	1	8.7	1	350	1	#N/A	0	0	0	0	0	0	1	1	10133	2	159	0	1
1	68	4	9.8	1	369	1	#N/A	2				1	0	1	0	6940.02	1	163	1	1
1	27	1	6.1	0	322	1	#N/A	1	1	2	1	2	0	#DIV/0!	0	13783.7	2	169	1	1
1	51	5	6.7	0	288	1	#N/A	1	2	2	2	2	0	1	0	10713.6	1	166	0	0
1	21	1	5	0	342	1	#N/A	2				2	0	1	0	11472.9	2	152	0	1
2	48	1	5.9	0	306	1	#N/A	0	0	0	0	2	1	1	0	24945.7	1	154	0	1
1	37	4	5.3	0	302	1	#N/A	2				2	0	1	0	23606.7	1	163	0	1
2	56	3	3.2	0	309	1	#N/A	1	2	3	1	2	0	1	0	49432.6	1	149	0	0
1	52	3	5.1	0	293	1	#N/A	0	0	0	0	1	0	0	0	23453.4	2	158	0	0
1	55	2	3.9	0	290	1	#N/A	0	0	0	0	0	0	0	0	19402.9	1	155	0	1
2	63	3	5.3	0	313	1	#N/A	0	0	0	0	0	1	1	0	78560.6	2	155	0	1
2	74	3	6.6	0	400	1	#N/A	0	0	0	0	2	1	1	1	59803.4	2	158	0	1
1	71	5	6.9	0	369	1	#N/A	1	3	2	1	2	1	1	1	4818.57	2	170	1	0
1	28	1	4.6	0	291	1	#N/A	1	1	3	1	2	#N/A	1	0	37537.5	2	161	#N/A	0
2	75	2	3.9	0	306	1	#N/A	0	0	0	0	2	1	0	1	7049.71	1	149	0	0
2	71	5	8.3	1	338	1	#N/A	0	0	0	0	0	#N/A	0	1	7629.62	2	154	#N/A	0
2	32	2	5.6	0	314	1	#N/A	2				2	0	1	0	10860	1	171	0	1
1	28	1	4.5	0	280	1	#N/A	0	0	0	0	2	0	#DIV/0!	0	27156.7	2	172	0	0
1	70	4	7.7	0	344	1	#N/A	2				2	0	1	1	8218.74	2	161	0	1
1	25	1	7.2	0	314	1	#N/A	0	0	0	0	2	0	1	0	20847.7	2	164	0	0
2	35	3	5.2	0	348	1	#N/A	0	0	0	0	2	0	1	1	36896	1	149	0	1
2	57	3	14.5	1	400	1	#N/A	0	0	0	0	2	1	1	0	24607.9	1	157	0	1
1	80	5	3.3	0	327	1	#N/A	1	3	2	1	0	0	1	1	8841.06	1	155	0	0
2	21	3	3.8	0	279	1	#N/A	0	0	0	0	2	0	1	0	19744.6	2	151	0	1
2	58	4	4.5	0	335	1	#N/A	0	0	0	0	2	0	1	0	17886.6	2	160	0	1
2	48	5	4.1	0	290	1	#N/A	0	0	0	0	2	0	0	0	12834.2	1	162	0	1
1	65	2	9.9	1	346	1	#N/A	0	0	0	0	2	0	1	1	5361.4	2	159	0	1
2	68	3	3.1	0	285	1	#N/A	0	0	0	0	2	0	1	0	117041	1	153	0	1
1	69	5	3.6	0	280	1	#N/A	1	2	3	1	0	1	0	0	11849.2	2	161	0	1
2	21	1	5.7	0	297	1	#N/A	2				2	0	1	0	21731	2	166	0	1
2	68	4	5.5	0	300	1	#N/A	0	0	0	0	0	1	1	1	4113.12	1	171	0	1
1	59	3	5.2	0	373	1	#N/A	0	0	0	0	2	1	1	0	138519	1	161	0	1
2	56	4	9	1	293	1	#N/A	2				0	0	1	0	9215.97	2	150	0	1
2	66	1	4.1	0	285	1	#N/A	0	0	0	0	1	0	1	0	6720.23	1	158	0	0
2	57	3	9.3	1	390	1	#N/A	0	0	0	0	2	0	1	1	2782.74	1	167	0	0
2	34	4	18.9	1	316	1	#N/A	0	0	0	0	0	0	1	0	31714	1	163	1	1
1	64	3	6	0	331	1	#N/A	0	0	0	0	0	0	1	0	41512.7	2	168	0	1
2	22	4	4.9	0	357	1	#N/A	0	0	0	0	2	0	1	1	12835.3	1	149	0	1
2	75	4	6.9	0	282	1	#N/A	2				2	0	1	0	8920.45	1	161	#N/A	0
2	58	1	6.5	0	289	1	#N/A	0	0	0	0	2	#N/A	1	0	7656.13	2	164	0	1
1	67	3	7.1	0	388	1	#N/A	0	0	0	0	0	0	1	0	104015	1	151	0	1
2	25	1	10.5	1	356	1	#N/A	0	0	0	0	2	0	1	0	20975.2	1	168	0	1
2	72	3	6.1	0	303	1	#N/A	0	0	0	0	1	0	1	0	80543.4	1	157	0	1
2	36	1	4	0	280	1	#N/A	0	0	0	0	2	0	1	0	31758.2	1	159	0	1
1	36	3	3.7	0	286	1	#N/A	0	0	0	0	1	0	1	0	149405	1	164	#N/A	0
1	33	3	5	0	381	1	#N/A	1	1	2	1	2	0	1	0	68873.2	2	158	0	1
2	35	1	5.5	0	326	1	#N/A	0	0	0	0	0	0	1	0	28032.4	1	152	0	1
2	63	5	8.3	1	279	1	#N/A	0	0	0	0	1	0	1	0	19042.5	1	169	0	0
1	32	1	4.6	0	359	1	#N/A	0	0	0	0	0	0	1	1	37963.2	1	151	0	1
2	61	1	6.4	0	294	1	#N/A	0	0	0	0	2	1	1	0	20468.9	1	160	0	1
1	59	4	3.8	0	284	1	#N/A	1	1	3	1	0	0	1	0	6876.25	2	163	0	1
1	48	5	8.1	1	296	1	#N/A	0	0	0	0	1	1	1	0	12427	2	165	0	1
1	53	4	7.3	0	274	1	#N/A	2				2	1	1	0	5394.66	1	150	1	1
2	44	5	5.1	0	352	1	#N/A	0	0	0	0	1	#N/A	1	1	21065.3	1	169	0	1
2	65	3	12	1	361	1	#N/A	1	3	1	2	0	0	1	0	33424.5	2	159	0	1
2	62	3	4.7	0	285	1	#N/A	0	0	0	0	0	0	1	1	60650.3	1	155	0	0
1	62	3	5.7	0	328	1	#N/A	1	1	3	1	2	0	1	1	13407.9	2	155	0	1
2	80	3	10.4	1	279	1	#N/A	2				2	0	0	0	11496.3	1	161	0	1
1	56	4	6.9	0	349	1	#N/A	1	2	3	1	0	0	1	0	22048.5	1	159	0	0
2	49	5	3	0	282	1	#N/A	0	0	0	0	2	#N/A	0	0	11873.2	2	149	0	1
2	41	1	11.8	1	334	1	#N/A	2				0	0	1	0	24520	1	155	0	1
2	45	3	5.6	0	299	1	#N/A	0	0	0	0	0	0	1	1	14352.4	2	163	0	1
2	52	4	5.1	0	339	1	#N/A	1	1	3	1	0	0	1	1	25165.1	2	157	0	1
2	52	1	5.1	0	400	1	#N/A	1	2	3	1	0	0	1	0	14318.7	1	159	0	0
1	63	3	6.5	0	330	1	#N/A	0	0	0	0	2	1	0	0	62257.7	2	159	0	0
2	68	5	5.7	0	363	1	#N/A	1	1	3	2	0	0	1	0	38782.6	2	159	0	1
1	71	3	6.3	0	353	1	#N/A	1	2	3	1	2	1	1	1	3884.85	2	167	0	0
1	61	2	7.7	0	357	1	#N/A	0	0	0	0	1	1	1	1	14752.2	2	149	0	0
2	56	5	6.9	0	336	1	#N/A	0	0	0	0	0	#N/A	1	0	19669.6	1	169	#N/A	0
2	70	3	6	0	308	1	#N/A	0	0	0	0	2	0	1	0	22464	2	156	#N/A	0
1	32	4	7.8	0	319	1	#N/A	0	0	0	0	0	0	1	0	12042.6	1	152	0	0
1	57	3	5.8	0	366	1	#N/A	0	0	0	0	1	0	1	0	21257.6	2	163	0	1
1	43	4	4	0	305	1	#N/A	0	0	0	0	1	0	1	0	15116.4	2	172	0	1
2	80	3	4.9	0	293	1	#N/A	0	0	0	0	0	1	1	0	13075.6	1	161	1	0
1	36	5	9	1	339	1	#N/A	0	0	0	0	1	0	1	0	27052.3	2	154	0	1
1	59	4	4.9	0	319	1	#N/A	1	1	3	1	0	#N/A	1	1	26642.7	1	163	0	1
2	70	3	10.8	1	400	1	#N/A	1	1	3	1	2	0	1	0	23315.5	1	165	0	1
2	57	4	7.5	0	284	1	#N/A	0	0	0	0	0	0	1	0	6856.38	2	151	0	1
2	44	2	3.6	0	300	1	#N/A	2				2	0	0	0	16919.9	1	168	0	1
1	49	3	6.4	0	319	1	#N/A	1	1	3	2	2	#N/A	1	0	70538.1	2	161	0	0
2	31	3	5.7	0	354	1	#N/A	0	0	0	0	2	0	1	0	46940.3	1	149	1	1
1	72	2	5.3	0	344	1	#N/A	1	2	3	1	1	1	0	1	3821.66	2	164	0	1
2	65	4	5.9	0	292	1	#N/A	0	0	0	0	2	0	1	1	4539.32	1	150	0	1
2	41	4	4.2	0	322	1	#N/A	0	0	0	0	1	#N/A	1	0	9205.77	1	150	0	1
1	20	3	16.5	1	340	1	#N/A	0	0	0	0	2	0	1	0	113849	1	150	0	0
2	51	4	4.6	0	365	1	#N/A	0	0	0	0	0	0	1	1	6837.3	1	171	0	0
1	80	3	7.1	0	280	1	#N/A	1	3	2	1	0	0	1	0	15904	3	156	0	0
1	68	5	4.7	0	351	1	#N/A	2				2	1	1	0	8915.63	2	152	#N/A	1
1	60	4	4.4	0	310	1	#N/A	0	0	0	0	1	0	1	1	6611.95	1	163	0	0
2	18	5	5.5	0	294	1	#N/A	0	0	0	0	2	0	0	0	6726.91	2	169	0	0
1	47	3	7.5	0	355	1	#N/A	0	0	0	0	0	1	1	0	33016.9	2	168	0	1
1	19	1	7.8	0	296	1	#N/A	0	0	0	0	2	0	0	0	50254	2	162	0	0
2	68	5	7.5	0	335	1	#N/A	1	1	2	3	0	0	0	0	15883.2	1	154	0	1
1	22	3	4.5	0	292	1	#N/A	0	0	0	0	1	0	1	0	61961.7	2	155	0	0
2	73	1	4	0	283	1	#N/A	0	0	0	0	0	1	1	0	7397.81	2	155	0	0
2	49	3	6.7	0	289	1	#N/A	0	0	0	0	0	0	1	0	110677	2	161	0	1
2	36	5	12	1	279	1	#N/A	1	1	1	1	0	1	1	0	33346.7	1	164	0	1
2	48	2	4.3	0	352	1	#N/A	0	0	0	0	0	0	1	0	27093.2	1	169	0	1
1	23	5	3.3	0	342	1	#N/A	0	0	0	0	0	0	1	0	9815.47	2	155	#N/A	1
1	50	5	6.3	0	312	1	#N/A	0	0	0	0	0	#N/A	1	0	20940.2	1	151	#N/A	0
1	61	4	10.2	1	290	1	#N/A	1	1	3	1	1	0	1	0	6470.01	2	158	0	0
1	69	3	6.1	0	279	1	#N/A	1	1	3	1	0	0	1	0	151346	1	166	0	0
1	75	5	6.1	0	307	1	#N/A	0	0	0	0	0	1	1	1	56626.3	1	165	0	1
1	64	2	6.2	0	293	1	#N/A	0	0	0	0	2	0	1	1	6806.63	1	170	0	0
2	48	1	4	0	282	1	#N/A	0	0	0	0	0	0	1	0	30794.2	2	155	0	1
1	37	2	3.7	0	315	1	#N/A	0	0	0	0	2	0	1	0	38373.3	1	154	0	0
1	45	3	4.4	0	332	1	#N/A	0	0	0	0	2	0	1	0	55936.2	1	155	0	1
1	65	4	4.5	0	281	1	#N/A	0	0	0	0	2	0	1	0	10727.5	1	159	0	0
1	18	5	8.1	1	286	1	#N/A	1	1	2	1	2	0	1	0	5989.5	2	168	0	1
2	59	3	3.3	0	311	1	#N/A	2				2	1	0	0	129196	1	165	0	1
1	31	3	5.1	0	284	1	#N/A	2				2	0	1	0	43911.4	1	157	0	1
1	75	3	16.5	1	296	1	#N/A	0	0	0	0	0	1	1	0	7912.9	1	157	0	0
1	60	1	5.2	0	297	1	#N/A	1	2	1	3	0	0	1	1	2461.61	2	150	0	1
1	46	5	9	1	382	1	#N/A	2				2	0	1	0	9136.11	2	164	0	1
2	72	3	6.9	0	291	1	#N/A	0	0	0	0	0	1	1	0	49648.2	1	157	0	1
2	53	1	14.2	1	329	1	#N/A	0	0	0	0	0	1	1	0	11790.7	1	170	0	0
2	36	3	9.6	1	350	1	#N/A	0	0	0	0	1	0	1	0	36236.2	1	152	0	0
2	76	3	5.3	0	307	1	#N/A	1	2	1	3	1	0	1	0	105499	1	153	0	1
2	61	1	2.6	0	323	1	#N/A	0	0	0	0	0	0	1	0	6507.86	1	158	0	1
2	27	1	4	0	292	1	#N/A	0	0	0	0	2	0	1	0	39204	1	155	0	0
1	52	5	4.1	0	288	1	#N/A	0	0	0	0	2	1	1	0	9860.09	1	169	1	1
2	71	3	3.3	0	298	1	#N/A	0	0	0	0	2	0	1	0	50283.4	1	157	0	1
2	66	1	3.3	0	296	1	#N/A	1	2	3	1	2	0	1	0	11775.7	1	161	1	1
2	48	4	8.9	1	359	1	#N/A	2				0	0	1	1	7992.83	2	170	0	1
2	45	3	5.7	0	396	1	#N/A	2				0	1	1	0	17220.6	2	156	0	1
1	76	3	8.1	1	276	1	#N/A	1	1	3	1	2	1	1	1	11926.2	2	172	0	1
2	45	5	4.3	0	321	1	#N/A	0	0	0	0	1	1	1	0	21065.3	1	169	0	1
2	66	4	6	0	400	1	#N/A	0	0	0	0	2	0	1	1	5067.9	2	170	#N/A	1
2	47	2	5.4	0	370	1	#N/A	0	0	0	0	0	0	1	1	13734.4	1	152	0	1
1	73	3	6.9	0	293	1	#N/A	0	0	0	0	2	0	1	1	8602.93	1	157	0	0
2	57	4	4	0	331	1	#N/A	0	0	0	0	1	1	1	1	12111.6	1	165	1	1
1	47	3	8.3	1	308	1	#N/A	1	2	2	1	2	0	1	0	36850.2	2	150	0	0
2	60	5	5.6	0	337	1	#N/A	0	0	0	0	0	0	1	0	6578.26	2	155	0	1
1	72	3	6.9	0	320	1	#N/A	0	0	0	0	0	0	1	1	54239.7	1	164	0	0
2	67	2	5.8	0	296	1	#N/A	0	0	0	0	1	0	1	0	12845.9	3	156	#N/A	1
2	45	1	4.4	0	293	1	#N/A	0	0	0	0	0	0	1	0	12044.2	2	152	0	1
1	46	5	6.6	0	359	1	#N/A	2				2	0	1	0	109974	1	157	0	0
1	37	5	4.8	0	306	1	#N/A	0	0	0	0	2	0	0	1	20848.1	1	159	0	1
1	35	1	12.3	1	334	1	#N/A	2				2	0	1	0	14008.2	2	164	1	1
1	66	3	6.1	0	307	1	#N/A	1	3	1	1	0	0	0	0	23111	2	150	0	1
1	55	3	4.1	0	297	1	#N/A	0	0	0	0	2	0	0	1	177297	1	157	0	1
1	80	5	5.7	0	330	1	#N/A	0	0	0	0	0	1	#DIV/0!	1	23348.9	1	169	#N/A	0
2	69	2	12	1	352	1	#N/A	0	0	0	0	0	1	1	0	3299.15	2	164	#N/A	1
2	60	5	3.6	0	310	1	#N/A	0	0	0	0	1	1	0	0	8540.79	2	166	0	1
2	80	3	4.9	0	312	1	#N/A	1	2	3	1	2	#N/A	1	0	22456.2	1	165	1	0
2	59	5	3.9	0	285	1	#N/A	0	0	0	0	0	0	0	0	10056	2	154	0	0
2	59	3	5.6	0	332	1	#N/A	0	0	0	0	0	0	1	0	17094.6	2	156	0	1
2	60	4	3.7	0	312	1	#N/A	2				2	1	1	0	11934.9	1	159	0	0
1	51	5	5.4	0	369	1	#N/A	0	0	0	0	2	0	1	0	24840	2	153	#N/A	0
1	18	2	4.8	0	275	1	#N/A	0	0	0	0	2	0	0	0	18165.8	2	149	0	0
2	71	4	5.9	0	348	1	#N/A	0	0	0	0	0	0	1	1	9900.27	1	150	0	1
1	71	1	6.8	0	327	1	#N/A	1	1	3	2	1	1	1	1	6002.02	2	155	0	0
1	58	5	4.1	0	304	1	#N/A	0	0	0	0	0	0	1	0	13369.1	1	151	#N/A	1
1	27	1	5.2	0	355	1	#N/A	0	0	0	0	2	#N/A	0	0	18146.2	2	161	#N/A	1
2	46	5	7.9	0	356	1	#N/A	0	0	0	0	0	#N/A	1	0	8495.11	2	152	0	1
2	68	2	4.1	0	308	1	#N/A	0	0	0	0	2	#N/A	1	1	12000.9	1	169	0	1
1	35	2	4.9	0	279	1	#N/A	1	1	3	1	2	0	1	0	35017.8	1	153	0	1
2	29	3	4.6	0	395	1	#N/A	0	0	0	0	0	0	1	0	194645	2	157	0	1
2	38	1	4.4	0	295	1	#N/A	0	0	0	0	2	#N/A	1	0	27323.3	1	162	0	1
1	80	3	6.1	0	294	1	#N/A	0	0	0	0	0	0	0	0	6942.57	2	158	0	1
2	41	3	10.1	1	296	1	#N/A	0	0	0	0	2	0	1	0	121433	1	157	0	1
1	39	3	4.9	0	306	1	#N/A	2				2	#N/A	1	0	35603.9	2	172	#N/A	0
1	80	5	5.7	0	328	1	#N/A	1	2	3	1	0	0	1	1	5526.47	2	167	0	1
1	39	3	4.4	0	316	1	#N/A	0	0	0	0	2	1	1	0	98773.4	2	166	0	0
2	39	5	3.3	0	295	1	#N/A	0	0	0	0	0	0	0	0	23951.7	1	159	0	0
1	29	1	10	1	398	1	#N/A	0	0	0	0	0	#N/A	1	0	30836.3	2	161	0	1
2	65	4	7.7	0	341	1	#N/A	1	2	3	1	1	1	1	0	9847.68	1	168	0	1
1	71	3	4.8	0	293	1	#N/A	1	3	1	1	0	0	1	0	6447.52	1	158	0	0
1	19	1	6.6	0	281	1	#N/A	0	0	0	0	2	0	0	0	14301.9	2	161	0	0
2	80	2	4.3	0	282	1	#N/A	0	0	0	0	0	0	1	0	17019	2	153	0	1
2	61	5	3.3	0	317	1	#N/A	0	0	0	0	1	#N/A	1	0	10532.6	2	169	0	1
1	48	3	6.3	0	291	1	#N/A	1	2	3	1	1	0	1	0	45691.6	1	149	0	1
1	69	1	9.3	1	361	1	#N/A	1	2	3	1	1	1	1	1	8748.42	1	156	0	0
2	53	4	7.1	0	394	1	#N/A	0	0	0	0	2	0	1	0	14213.5	1	172	0	1
2	69	1	8.2	1	313	1	#N/A	0	0	0	0	0	0	1	0	14488.8	2	162	0	1
1	47	5	6.1	0	288	1	#N/A	2				1	0	1	0	7247.11	2	151	1	1
1	72	3	5	0	334	1	#N/A	1	2	3	1	0	1	1	0	4428.83	2	164	#N/A	0
1	63	3	13.4	1	398	1	#N/A	0	0	0	0	2	#N/A	1	0	53329.4	2	164	0	0
1	64	2	7.2	0	294	1	#N/A	2				0	1	1	1	4453.61	1	151	#N/A	1
1	28	3	4.7	0	314	1	#N/A	1	1	2	1	2	0	0	0	126366	1	161	0	1
1	39	3	2.6	0	336	1	#N/A	0	0	0	0	2	0	1	0	13332.1	2	167	0	1
1	47	1	4.1	0	359	1	#N/A	0	0	0	0	2	0	1	0	41821.1	2	162	0	1
1	39	1	7.1	0	313	1	#N/A	0	0	0	0	2	1	1	0	7423.26	2	161	0	1
2	54	5	4.6	0	311	1	#N/A	0	0	0	0	2	0	1	0	11362.5	1	162	0	1
1	62	2	5.3	0	316	1	#N/A	1	2	3	1	2	0	0	1	2532.77	2	164	0	1
1	33	3	13.7	1	343	1	#N/A	0	0	0	0	2	#N/A	1	0	31710	1	158	0	0
2	58	2	4.8	0	398	1	#N/A	0	0	0	0	2	0	1	0	10876.1	2	164	0	1
2	61	1	5	0	367	1	#N/A	0	0	0	0	2	0	1	1	7471.01	2	155	0	1
2	57	4	11.9	1	388	1	#N/A	1	2	2	1	0	0	1	0	33365.8	1	172	0	1
1	38	3	7.3	0	324	1	#N/A	1	1	2	1	0	0	1	0	21194.9	1	156	0	1
2	49	4	4	0	306	1	#N/A	2				2	1	1	0	14759.6	1	161	0	1
1	41	3	5.8	0	291	1	#N/A	2				2	0	1	0	27345.7	2	151	0	0
1	73	3	5.3	0	331	1	#N/A	1	2	3	1	0	0	1	1	4211.2	2	163	0	1
1	80	3	4.6	0	305	1	#N/A	1	1	3	1	0	#N/A	1	0	35797.1	1	169	0	0
1	80	3	4.5	0	386	1	#N/A	1	2	3	1	0	1	1	1	17360.9	1	151	1	1
2	70	3	6.5	0	292	1	#N/A	0	0	0	0	2	0	1	0	29828.5	2	159	0	1
2	48	3	3.9	0	322	1	#N/A	1	1	3	1	2	0	1	0	53805.5	2	163	0	0
2	39	4	6	0	279	1	#N/A	0	0	0	0	2	0	1	0	16836.5	1	164	0	1
1	34	3	12.3	1	275	1	#N/A	2				2	#N/A	1	0	33284.5	1	157	0	0
1	52	1	5.7	0	315	1	#N/A	0	0	0	0	0	#N/A	1	1	10238.8	1	170	0	1
1	23	2	7.5	0	389	1	#N/A	0	0	0	0	1	0	1	0	20278.8	1	156	0	1
1	58	2	4.6	0	336	1	#N/A	1	1	3	1	2	#N/A	1	0	7341.36	2	168	0	1
1	76	3	5.6	0	346	1	#N/A	1	2	3	1	0	0	1	1	44154.5	1	155	0	0
2	60	3	3.7	0	302	1	#N/A	0	0	0	0	0	1	0	0	51401.4	2	152	0	0
1	71	3	7.1	0	298	1	#N/A	0	0	0	0	2	0	1	0	82214.1	1	154	0	1
2	47	5	6.2	0	334	1	#N/A	0	0	0	0	0	0	1	0	10121.4	2	171	0	1
2	63	1	6.8	0	289	1	#N/A	0	0	0	0	0	0	1	0	25459.8	1	159	0	1
2	47	2	5.6	0	400	1	#N/A	0	0	0	0	0	1	1	0	14214.7	1	149	0	1
1	34	3	5.2	0	395	1	#N/A	0	0	0	0	0	0	1	0	98505.8	3	156	1	1
2	45	2	6.5	0	333	1	#N/A	0	0	0	0	2	1	1	0	55524.2	1	163	0	1
2	41	1	5.5	0	302	1	#N/A	0	0	0	0	0	0	0	1	18102.6	1	151	0	1
2	41	5	5.8	0	391	1	#N/A	1	1	3	1	2	0	1	0	43286.8	2	164	0	1
2	77	3	3.7	0	292	1	#N/A	0	0	0	0	0	0	1	0	37250	1	167	0	0
1	65	4	3.2	0	296	1	#N/A	2				1	1	0	0	3685.54	2	167	1	1
2	60	2	5.1	0	279	1	#N/A	0	0	0	0	0	0	1	0	12557.2	2	165	1	0
1	33	3	5.3	0	283	1	#N/A	0	0	0	0	0	0	1	0	53597.4	1	164	0	1
2	35	1	2.7	0	285	1	#N/A	0	0	0	0	1	1	1	0	9946.22	2	168	0	1
1	55	5	6.1	0	278	1	#N/A	0	0	0	0	2	1	0	0	6998.24	1	162	1	0
1	61	3	3.7	0	360	1	#N/A	0	0	0	0	0	0	1	0	20033.7	1	158	0	1
2	80	3	6.2	0	281	1	#N/A	0	0	0	0	0	1	1	1	35261	2	161	0	1
1	65	2	4.5	0	312	1	#N/A	1	2	3	1	0	#N/A	1	1	3380.82	2	163	0	1
2	42	4	6.6	0	397	1	#N/A	0	0	0	0	1	1	1	1	7299.55	1	152	0	1
2	43	3	5.1	0	307	1	#N/A	1	1	3	2	2	0	1	0	23520.7	2	151	0	1
1	47	3	6.8	0	282	1	#N/A	1	1	3	1	2	0	1	0	28338	2	159	0	1
2	37	3	6.5	0	291	1	#N/A	0	0	0	0	2	0	1	0	65324.8	1	155	0	0
1	67	3	3.4	0	286	1	#N/A	1	2	3	1	2	0	1	0	21018.5	2	151	0	1
2	41	3	4.8	0	370	1	#N/A	1	1	2	2	2	0	1	1	54345.4	1	151	0	1
1	48	5	4.4	0	297	1	#N/A	0	0	0	0	1	0	1	0	15706	1	169	0	1
1	32	3	9	1	385	1	#N/A	1	1	2	1	0	1	1	0	35050.8	2	166	0	1
2	63	4	5.5	0	276	1	#N/A	2				0	1	1	1	17138.3	2	162	0	0
2	65	3	3.6	0	292	1	#N/A	0	0	0	0	0	0	0	0	21753.3	2	150	0	1
2	59	4	4.7	0	312	1	#N/A	0	0	0	0	2	0	1	0	13173.3	3	156	0	1
1	63	1	3.3	0	308	1	#N/A	0	0	0	0	0	0	1	0	5721.32	2	161	#N/A	0
1	68	2	6.5	0	274	1	#N/A	0	0	0	0	0	0	1	1	11045.5	1	153	1	0
1	47	4	7.2	0	366	1	#N/A	2				0	1	1	1	7489.81	1	167	0	1
1	54	4	5.2	0	320	1	#N/A	0	0	0	0	0	0	1	0	17939.9	2	172	0	0
2	31	4	6.6	0	291	1	#N/A	2				1	0	1	0	22160.6	1	160	1	0
1	57	1	5.1	0	400	1	#N/A	0	0	0	0	0	1	1	0	8949.07	2	164	0	1
1	52	1	6.2	0	392	1	#N/A	0	0	0	0	0	0	1	1	18569	2	160	0	1
1	76	5	6	0	363	1	#N/A	0	0	0	0	2	1	0	1	8778.57	2	156	0	0
2	71	1	4.6	0	275	1	#N/A	0	0	0	0	2	#N/A	0	1	12032.8	2	161	0	1
1	80	3	6.1	0	307	1	#N/A	1	2	3	1	0	1	0	0	12020.1	1	165	0	1
1	68	3	6.3	0	274	1	#N/A	0	0	0	0	2	0	1	0	29339.5	2	162	0	0
1	28	3	73.6	1	374	1	#N/A	0	0	0	0	0	0	1	0	68619.4	2	159	0	1
1	46	4	3.4	0	287	1	#N/A	1	1	2	2	2	0	1	0	14159.1	1	152	0	1
2	33	1	5.9	0	283	1	#N/A	0	0	0	0	1	#N/A	0	0	16805.3	2	161	0	1
1	24	5	4.5	0	293	1	#N/A	1	1	2	1	2	0	1	0	16638.2	2	149	0	1
2	55	5	3.7	0	296	1	#N/A	0	0	0	0	0	0	1	0	11529.7	1	160	0	1
1	57	3	7.8	0	335	1	#N/A	1	1	3	1	2	0	1	1	70785.4	2	163	1	1
1	80	3	15.3	1	358	1	#N/A	1	2	3	1	0	0	1	1	10213.6	2	172	0	1
1	61	4	11.7	1	342	1	#N/A	0	0	0	0	1	0	1	0	5245.69	1	152	0	1
2	77	5	5.8	0	277	1	#N/A	0	0	0	0	0	0	0	1	16624.5	1	161	0	1
2	80	3	3.8	0	361	1	#N/A	1	1	3	2	0	1	1	1	21877.5	2	151	0	1
2	37	1	3.8	0	290	1	#N/A	0	0	0	0	2	0	1	0	33784	2	162	0	1
1	20	5	5	0	332	1	#N/A	0	0	0	0	2	0	1	0	23554	1	162	0	1
2	71	3	5.6	0	291	1	#N/A	0	0	0	0	1	0	1	0	76096.8	1	164	0	0
1	48	4	4.8	0	357	1	#N/A	0	0	0	0	2	0	1	0	10321.4	2	166	1	1
2	53	1	8.1	1	299	1	#N/A	2				2	1	1	0	25052.8	2	172	0	1
2	57	4	8.3	1	322	1	#N/A	0	0	0	0	2	0	1	0	24522.2	1	172	0	0
2	69	4	2.4	0	301	1	#N/A	1	1	3	1	0	0	1	0	6720.36	2	171	0	0
1	56	2	6.4	0	314	1	#N/A	1	1	3	1	2	1	1	0	8557.54	2	150	0	1
1	47	1	6.7	0	311	1	#N/A	0	0	0	0	2	0	1	0	14229.3	1	152	0	1
2	51	1	2.5	0	321	1	#N/A	0	0	0	0	2	0	1	0	16598.8	2	154	0	1
2	58	3	5.4	0	288	1	#N/A	1	2	2	1	1	#N/A	1	0	13513.1	1	150	0	1
1	30	4	5.2	0	298	1	#N/A	0	0	0	0	2	0	1	0	17230.5	1	168	0	0
2	70	3	6.3	0	341	1	#N/A	0	0	0	0	2	0	1	1	91843.5	1	164	0	0
1	70	3	8.7	1	310	1	#N/A	1	2	3	1	2	0	1	0	58335.5	1	164	0	0
1	52	1	4.9	0	372	1	#N/A	1	2	1	1	2	1	1	0	19926	1	162	0	1
2	78	3	6.1	0	287	1	#N/A	0	0	0	0	2	1	1	0	49602.1	2	155	0	0
2	44	3	3.4	0	289	1	#N/A	0	0	0	0	1	0	1	0	60461	2	163	0	1
2	73	4	3.6	0	398	1	#N/A	1	3	1	2	0	#N/A	0	1	18425.8	1	153	#N/A	0
1	19	5	5.5	0	317	1	#N/A	0	0	0	0	2	0	0	0	12550.1	1	169	0	0
2	34	5	3.3	0	282	1	#N/A	0	0	0	0	0	0	0	0	19343.3	2	165	0	1
1	23	2	5.8	0	316	1	#N/A	0	0	0	0	2	0	1	0	55556.7	1	163	0	1
2	71	3	17.5	1	353	1	#N/A	0	0	0	0	2	1	1	0	13132.7	2	167	0	1
2	70	1	4.7	0	284	1	#N/A	1	1	3	1	0	1	1	1	25837.6	1	154	0	0
2	62	4	5	0	310	1	#N/A	1	2	3	1	0	1	1	0	7824.61	1	156	0	1
2	44	5	5	0	352	1	#N/A	0	0	0	0	1	0	1	0	18688.7	2	165	0	1
2	66	3	3.5	0	357	1	#N/A	0	0	0	0	2	1	1	0	60650.3	1	155	#N/A	1
2	26	1	6	0	293	1	#N/A	0	0	0	0	2	0	1	0	16184.2	2	155	0	0
2	21	3	3.4	0	318	1	#N/A	0	0	0	0	2	0	1	0	20728.5	2	150	0	0
2	37	3	4.9	0	341	1	#N/A	0	0	0	0	1	0	1	0	66360.5	1	156	1	1
1	71	4	12.8	1	337	1	#N/A	1	2	3	1	2	0	1	1	7279.65	1	152	0	1
1	80	3	4.1	0	342	1	#N/A	0	0	0	0	2	0	1	0	9211.5	1	158	0	1
2	34	3	10	1	349	1	#N/A	2				2	#N/A	1	0	34240.1	1	157	0	1
2	62	5	2.6	0	311	1	#N/A	0	0	0	0	0	0	0	1	13041.4	2	154	1	1
1	68	4	8.9	1	308	1	#N/A	0	0	0	0	1	1	1	1	4302.52	1	150	0	1
2	56	3	4.5	0	347	1	#N/A	1	2	3	1	0	0	1	0	25823.8	2	168	0	0
1	44	4	4.6	0	367	1	#N/A	1	1	2	2	0	1	1	1	14724.8	1	160	0	1
1	27	1	7.1	0	335	1	#N/A	2				2	0	1	0	5848.32	2	151	0	1
2	25	5	6.6	0	339	1	#N/A	0	0	0	0	2	0	1	0	15538.4	2	165	1	1
1	67	5	7.2	0	339	1	#N/A	0	0	0	0	1	#N/A	1	0	11929.3	2	153	#N/A	0
1	77	3	15.4	1	295	1	#N/A	1	2	3	1	2	1	1	1	19729.1	2	151	0	1
1	22	3	10.5	1	400	1	#N/A	2				0	#N/A	1	0	40016	1	165	1	0
1	39	4	5.5	0	363	1	#N/A	0	0	0	0	0	0	1	0	15680.3	2	160	0	1
1	56	3	4.8	0	366	1	#N/A	1	2	3	1	1	0	1	0	84436.9	2	171	0	1
1	72	4	4.6	0	334	1	#N/A	0	0	0	0	0	0	1	0	12531.7	3	156	0	0
1	50	2	4.3	0	347	1	#N/A	0	0	0	0	2	0	1	1	17666.8	2	165	0	1
1	59	1	3.8	0	281	1	#N/A	1	3	1	1	0	0	0	1	11217.9	2	166	0	1
1	64	3	6.1	0	297	1	#N/A	2				0	0	1	0	27985	2	156	0	0
2	65	4	9.5	1	310	1	#N/A	0	0	0	0	2	0	1	0	5801.78	1	155	0	1
2	61	5	6.4	0	376	1	#N/A	2				0	0	1	1	11163.5	2	156	0	1
1	44	4	5	0	332	1	#N/A	1	1	3	1	2	0	1	1	16423.7	1	151	0	1
1	67	1	12.3	1	352	1	#N/A	0	0	0	0	0	0	1	0	14459.5	2	165	0	0
1	36	1	3.4	0	316	1	#N/A	1	1	1	1	2	#N/A	1	0	36529.8	1	159	0	1
1	80	3	3.1	0	341	1	#N/A	0	0	0	0	0	1	1	0	24573.7	1	158	0	0
1	60	5	3.8	0	311	1	#N/A	1	2	3	1	0	0	0	1	7521.15	2	164	0	1
1	45	3	9.3	1	315	1	#N/A	0	0	0	0	1	0	0	0	28562	1	157	0	1
2	39	4	3.9	0	321	1	#N/A	0	0	0	0	2	0	1	0	27752	2	157	0	1
1	69	5	13.5	1	334	1	#N/A	1	2	3	1	2	0	1	0	4696.88	2	169	#N/A	0
1	45	2	6.5	0	298	1	#N/A	0	0	0	0	2	0	1	0	33752.1	1	156	0	1
2	76	3	4.4	0	290	1	#N/A	0	0	0	0	0	1	1	0	40738.7	1	163	0	0
2	63	4	14.1	1	400	1	#N/A	0	0	0	0	0	1	1	0	9577.15	2	160	0	0
2	71	5	4.4	0	287	1	#N/A	0	0	0	0	1	1	1	1	10695.5	2	154	0	0
2	70	3	3.5	0	321	1	#N/A	2				0	0	1	0	38067.6	1	169	#N/A	1
1	23	5	4.8	0	314	1	#N/A	2				2	0	1	0	109503	1	151	0	1
1	60	5	4.9	0	304	1	#N/A	1	1	3	1	2	0	1	0	12118	1	160	0	1
2	64	5	4.6	0	323	1	#N/A	0	0	0	0	2	0	1	0	8123.15	1	158	0	1
1	56	5	6.4	0	278	1	#N/A	1	2	1	2	0	0	0	1	6744.31	1	154	0	1
1	65	3	15.9	1	400	1	#N/A	1	3	3	1	0	1	1	1	123173	1	165	0	1
1	50	1	5.4	0	354	1	#N/A	1	2	2	1	2	0	0	0	10548.5	2	152	0	1
1	76	3	5.5	0	300	1	#N/A	0	0	0	0	2	1	1	1	7380.81	1	158	0	1
2	33	3	2.7	0	287	1	#N/A	1	1	1	1	0	0	0	0	75539	2	170	1	0
1	37	1	6.6	0	352	1	#N/A	2				2	0	0	0	26403	2	172	0	1
1	75	3	7.8	0	301	1	#N/A	1	3	1	2	0	#N/A	1	1	49838.7	1	172	#N/A	0
1	43	4	6.5	0	293	1	#N/A	2				2	0	1	0	10185.9	1	158	0	1
1	72	3	3.8	0	338	1	#N/A	1	2	3	1	2	1	1	0	23009.5	2	167	0	1
2	78	3	5.8	0	274	1	#N/A	0	0	0	0	0	1	1	0	62406.3	2	158	0	1
2	49	3	8.1	1	384	1	#N/A	0	0	0	0	2	0	1	1	15521.2	1	149	0	1
1	46	2	25.2	1	400	1	#N/A	0	0	0	0	0	0	1	1	52531.6	1	159	0	0
2	77	5	6.3	0	289	1	#N/A	0	0	0	0	0	#N/A	0	1	15769.9	1	161	0	1
2	25	3	3.3	0	283	1	#N/A	0	0	0	0	0	0	1	0	59727.2	2	149	0	1
1	72	5	16.6	1	275	1	#N/A	1	1	1	3	0	0	0	1	21984	1	149	0	0
1	51	5	3.6	0	277	1	#N/A	1	1	3	2	0	1	1	0	10058.2	1	155	0	1
2	67	3	7.3	0	307	1	#N/A	0	0	0	0	2	1	0	0	37082.8	2	150	0	1
1	35	4	7	0	332	1	#N/A	2				2	0	1	0	10051.5	1	150	0	1
1	57	3	7.3	0	386	1	#N/A	2				2	1	1	0	30973.1	2	151	0	1
1	57	5	6.5	0	301	1	#N/A	0	0	0	0	1	0	1	1	14998	2	155	0	1
1	80	5	4.2	0	304	1	#N/A	0	0	0	0	2	1	0	0	12563.2	1	165	0	0
1	33	5	6.1	0	317	1	#N/A	0	0	0	0	2	0	1	0	15668.5	1	156	1	1
1	69	1	5	0	294	1	#N/A	1	3	3	1	0	0	1	0	3825.51	1	158	0	1
1	39	1	5.8	0	371	1	#N/A	1	1	2	2	2	0	1	0	14409.3	2	151	0	1
1	48	3	3.9	0	288	1	#N/A	0	0	0	0	2	0	1	0	26041.6	1	164	0	0
2	70	5	10	1	363	1	#N/A	1	1	3	1	1	0	1	1	8966.16	1	161	0	1
2	44	5	4.2	0	332	1	#N/A	0	0	0	0	2	0	1	0	9521.85	2	155	0	1
1	68	1	4.5	0	400	1	#N/A	1	3	3	1	0	1	1	1	7775.32	1	151	0	1
2	80	3	3	0	294	1	#N/A	1	3	3	1	0	0	0	0	43877.9	2	158	1	1
2	49	5	9	1	323	1	#N/A	0	0	0	0	1	0	1	0	12434.2	1	156	0	1
1	45	3	4.7	0	274	1	#N/A	0	0	0	0	2	0	1	0	50122	2	171	1	0
2	64	4	3.4	0	291	1	#N/A	0	0	0	0	1	1	1	0	3213.71	2	151	0	1
1	19	2	4.5	0	310	1	#N/A	0	0	0	0	0	0	1	0	12307	1	149	0	1
2	72	2	3.7	0	360	1	#N/A	0	0	0	0	2	1	1	0	22439	1	156	0	1
2	69	3	6.3	0	289	1	#N/A	0	0	0	0	2	0	1	0	60083.1	1	172	0	1
1	43	3	5.9	0	296	1	#N/A	2				0	0	1	0	13688.1	1	150	0	1
1	63	5	6.2	0	333	1	#N/A	0	0	0	0	0	0	1	1	8615.22	1	162	0	0
1	29	4	6.1	0	292	1	#N/A	0	0	0	0	0	0	1	0	24117	2	172	0	1
2	54	1	8.3	1	339	1	#N/A	0	0	0	0	0	0	#DIV/0!	0	10039.3	1	170	0	1
1	66	4	5	0	281	1	#N/A	1	3	2	1	2	1	1	0	11149.4	2	162	1	1
1	38	1	6.2	0	330	1	#N/A	0	0	0	0	2	0	1	0	55039.2	1	154	0	1
1	24	5	6.3	0	329	1	#N/A	0	0	0	0	2	1	1	1	14251.9	1	158	0	1
2	65	3	13.1	1	388	1	#N/A	0	0	0	0	0	1	1	1	85783.3	1	157	0	1
1	20	3	10.2	1	345	1	#N/A	0	0	0	0	2	0	1	1	19763.1	2	156	0	1
1	51	3	8.6	1	296	1	#N/A	2				2	0	1	1	33740.1	2	149	0	1
2	64	2	15	1	333	1	#N/A	0	0	0	0	0	0	1	1	14669.1	1	154	0	1
1	46	4	5.5	0	328	1	#N/A	0	0	0	0	0	0	1	1	8713.09	1	150	1	1
2	80	3	3.3	0	290	1	#N/A	1	3	1	2	0	0	0	0	8164.21	2	150	#N/A	1
1	62	3	6.9	0	282	1	#N/A	1	1	3	1	0	#N/A	1	0	14535.7	1	158	0	1
2	65	3	4.7	0	315	1	#N/A	0	0	0	0	0	#N/A	1	1	27806.2	1	171	0	1
2	56	5	4.1	0	284	1	#N/A	0	0	0	0	0	0	1	0	26065.5	1	154	#N/A	0
1	18	1	3.8	0	323	1	#N/A	0	0	0	0	2	0	0	0	11535.5	2	164	0	0
2	62	4	5.4	0	291	1	#N/A	2				0	1	1	0	4266.79	2	163	0	1
1	18	1	5.6	0	396	1	#N/A	0	0	0	0	2	#N/A	1	0	25353.6	1	162	0	1
2	49	3	4.7	0	319	1	#N/A	0	0	0	0	2	0	1	1	12923.9	2	156	0	1
1	47	5	27.7	1	349	1	#N/A	2				0	0	1	0	19802.2	1	165	0	1
1	71	5	6.2	0	392	1	#N/A	1	1	3	1	0	0	1	1	16355.2	1	163	0	1
2	75	3	6.3	0	274	1	#N/A	1	2	3	1	0	0	1	0	69608.7	3	156	0	0
1	31	2	5.4	0	288	1	#N/A	2				2	0	1	0	11136.1	1	171	0	1
2	52	5	6	0	305	1	#N/A	0	0	0	0	0	0	0	1	6843.07	2	159	0	1
2	34	4	5.6	0	327	1	#N/A	0	0	0	0	2	1	1	1	7658.86	2	170	0	1
2	60	1	5	0	328	1	#N/A	0	0	0	0	2	0	0	0	3375.7	1	158	0	1
1	72	3	6.6	0	367	1	#N/A	0	0	0	0	0	0	1	1	6667.79	2	149	0	1
2	63	3	6.8	0	329	1	#N/A	2				0	0	1	1	15179.9	2	162	0	0
2	53	5	5.3	0	310	1	#N/A	0	0	0	0	0	1	0	0	6164.04	1	162	#N/A	1
2	67	5	4.1	0	329	1	#N/A	1	2	3	2	#N/A	0	1	0	27877	2	157	#N/A	1
1	63	3	5.3	0	302	1	#N/A	0	0	0	0	1	0	0	1	180542	1	166	0	0
1	74	2	4.1	0	380	1	#N/A	1	3	3	1	1	1	1	0	13053.5	1	165	0	0
1	45	4	8.6	1	363	1	#N/A	1	1	3	1	0	0	1	1	6985.77	1	150	0	0
2	55	2	3.3	0	315	1	#N/A	1	2	2	1	2	1	0	0	55581.6	2	157	0	1
1	57	4	6.2	0	322	1	#N/A	0	0	0	0	0	1	1	0	8076.06	2	170	0	1
2	54	3	4.9	0	352	1	#N/A	0	0	0	0	0	0	1	0	40304.3	2	150	0	1
2	67	1	3.7	0	333	1	#N/A	1	2	2	2	1	0	0	1	7271.39	2	154	0	1
2	26	4	3.4	0	281	1	#N/A	0	0	0	0	2	0	1	0	48545	2	157	0	1
1	43	1	5.4	0	400	1	#N/A	0	0	0	0	0	#N/A	1	0	30320.6	2	161	0	1
1	75	1	4.7	0	362	1	#N/A	1	2	3	1	1	1	1	1	9722.9	2	164	0	1
1	27	5	5.3	0	280	1	#N/A	0	0	0	0	2	0	1	0	24407.8	1	169	0	1
2	68	2	5.1	0	297	1	#N/A	0	0	0	0	1	1	1	1	19098.5	1	159	#N/A	1
1	40	2	7.5	0	399	1	#N/A	0	0	0	0	0	0	1	0	8476.2	1	168	0	1
2	18	5	5.8	0	312	1	#N/A	0	0	0	0	1	0	1	0	8860.38	1	161	0	1
1	68	3	5.4	0	303	1	#N/A	0	0	0	0	2	0	1	0	14017.5	2	150	0	1
1	18	2	6.6	0	322	1	#N/A	0	0	0	0	2	0	1	0	18327.3	1	156	0	1
1	61	1	6.1	0	287	1	#N/A	1	1	#N/A	#N/A	0	0	1	0	8271.86	2	161	1	1
1	51	5	6.7	0	321	1	#N/A	2				2	0	1	0	17622.3	1	158	0	0
1	30	2	6.2	0	295	1	#N/A	2				2	1	1	0	31018.6	1	152	1	1
2	80	3	3.4	0	322	1	#N/A	0	0	0	0	1	0	0	0	31156.8	2	157	#N/A	1
1	48	1	3.7	0	300	1	#N/A	0	0	0	0	0	0	1	0	24524.7	1	154	0	1
2	39	1	5	0	301	1	#N/A	0	0	0	0	0	1	1	0	19485.5	2	158	0	1
1	56	1	6	0	320	1	#N/A	2				0	0	1	0	12834.4	2	152	1	1
1	71	4	4.4	0	287	1	#N/A	0	0	0	0	1	1	0	0	11138.3	1	164	0	0
2	67	4	6.5	0	287	1	#N/A	1	3	3	1	0	0	1	1	4861.49	2	171	0	0
1	80	3	24.8	1	360	1	#N/A	1	2	3	1	2	1	1	0	9101.09	1	165	0	1
2	73	3	10.2	1	360	1	#N/A	0	0	0	0	0	0	1	0	32924	1	166	#N/A	1
1	22	2	4.6	0	283	1	#N/A	0	0	0	0	2	0	1	0	22836.2	1	170	#N/A	0
2	80	1	3.7	0	305	1	#N/A	0	0	0	0	0	0	1	0	11494.3	2	154	0	0
1	62	2	4.2	0	279	1	#N/A	0	0	0	0	2	0	1	0	9908.2	2	152	0	1
2	69	3	11	1	324	1	#N/A	0	0	0	0	1	1	1	0	49205.6	1	157	0	1
1	58	3	4.8	0	304	1	#N/A	0	0	0	0	2	0	1	0	104911	2	158	0	1
2	59	3	7.7	0	319	1	#N/A	1	3	1	1	0	0	1	0	181479	1	155	0	1
1	47	3	5.1	0	286	1	#N/A	0	0	0	0	2	0	1	0	22596.7	2	149	0	0
1	18	5	6.9	0	334	1	#N/A	0	0	0	0	2	0	1	0	5471.49	2	165	0	1
1	61	2	4.9	0	316	1	#N/A	0	0	0	0	0	0	1	1	6492.53	3	156	0	1
1	48	4	6	0	289	1	#N/A	0	0	0	0	2	1	1	1	12769.9	2	172	0	1
1	73	3	3.7	0	377	1	#N/A	1	2	3	1	1	0	1	1	38541.6	2	169	0	0
2	55	1	3.3	0	347	1	#N/A	0	0	0	0	1	0	1	0	12976.4	1	155	0	1
2	59	3	4.5	0	361	1	#N/A	1	2	2	2	0	1	1	1	107656	1	154	0	1
2	54	3	4.6	0	310	1	#N/A	0	0	0	0	0	0	1	0	26011.2	2	156	0	1
1	32	4	6	0	285	1	#N/A	0	0	0	0	1	1	1	0	24863	2	172	0	1
2	52	4	5.2	0	286	1	#N/A	2				0	1	1	0	23677.9	1	172	0	1
1	71	4	4.4	0	288	1	#N/A	2				2	1	1	0	6237.48	2	171	0	0
1	41	4	4.9	0	355	1	#N/A	0	0	0	0	0	1	1	0	14790.4	2	172	0	1
1	72	1	5.1	0	332	1	#N/A	0	0	0	0	0	#N/A	1	1	5772.25	1	158	#N/A	0
2	80	3	3	0	352	1	#N/A	0	0	0	0	0	#N/A	1	0	27368.8	1	158	0	1
2	37	5	5.9	0	321	1	#N/A	2				2	0	1	0	20812.7	2	165	0	1
2	45	1	4.6	0	285	1	#N/A	0	0	0	0	2	0	1	0	16088.7	1	168	0	1
1	20	5	12.5	1	347	1	#N/A	0	0	0	0	2	0	1	0	29104	2	149	0	1
1	80	3	4.7	0	340	1	#N/A	1	2	3	2	0	1	0	0	3766.34	1	167	0	1
2	73	3	9.1	1	343	1	#N/A	0	0	0	0	0	0	1	0	42234.3	2	166	0	1
1	69	3	6.1	0	328	1	#N/A	0	0	0	0	1	0	1	1	17311.1	2	168	0	1
1	73	3	7.1	0	275	1	#N/A	1	2	3	1	0	0	1	0	66162.5	1	164	1	0
1	70	3	6.6	0	362	1	#N/A	1	2	3	1	2	#N/A	1	0	23336.3	1	150	0	0
2	22	1	6.6	0	276	1	#N/A	0	0	0	0	2	0	1	0	30615.3	2	160	0	1
1	66	4	5.9	0	367	1	#N/A	0	0	0	0	0	0	1	0	3999.49	2	170	#N/A	1
2	45	4	9	1	295	1	#N/A	0	0	0	0	1	1	1	0	7389.6	1	156	0	1
1	58	2	5.1	0	294	1	#N/A	0	0	0	0	2	0	1	0	26911	1	149	0	1
2	69	3	4	0	350	1	#N/A	2				2	1	1	0	24175.5	1	157	0	0
2	46	3	8.9	1	348	1	#N/A	0	0	0	0	2	0	1	1	18357.9	1	155	0	1
2	36	2	3.9	0	277	1	#N/A	2				0	#N/A	1	0	18648.2	2	153	#N/A	1
2	62	3	7	0	341	1	#N/A	1	2	3	1	0	0	1	0	82756.2	2	149	0	0
1	54	4	4.3	0	282	1	#N/A	1	3	1	1	1	1	1	0	4553.09	2	156	0	0
2	70	3	6.3	0	320	1	#N/A	2				2	1	1	0	16643.7	2	156	0	1
2	80	4	4.9	0	298	1	#N/A	2				0	0	1	0	12406.2	1	163	0	1
1	67	2	6	0	287	1	#N/A	0	0	0	0	2	1	1	1	3105.01	2	156	0	0
1	68	3	6.1	0	381	1	#N/A	1	1	3	1	2	0	1	0	14806.4	1	158	0	1
1	54	3	9.5	1	286	1	#N/A	2				2	0	1	1	140681	2	149	0	1
1	78	4	6.4	0	311	1	#N/A	1	2	3	1	2	1	1	1	5114.01	1	150	0	0
2	50	3	5.2	0	288	1	#N/A	1	1	3	1	2	1	1	0	32123.7	2	159	0	1
1	50	3	4.1	0	291	1	#N/A	0	0	0	0	2	0	1	0	29834.5	1	155	0	1
1	52	3	4.1	0	307	1	#N/A	0	0	0	0	2	1	1	0	25797.7	2	172	1	1
2	68	2	6.1	0	313	1	#N/A	0	0	0	0	2	1	1	0	28733.1	1	159	0	1
1	40	3	6.1	0	400	1	#N/A	0	0	0	0	0	0	1	0	11676.2	2	151	0	1
1	58	3	5.6	0	397	1	#N/A	0	0	0	0	0	0	1	0	26348.4	1	157	0	1
1	80	3	4.4	0	350	1	#N/A	0	0	0	0	2	0	0	0	13510.8	2	159	0	0
2	39	4	8.6	1	313	1	#N/A	0	0	0	0	2	1	1	1	9201.35	1	150	0	1
1	19	3	4.1	0	300	1	#N/A	0	0	0	0	2	0	1	0	16882.6	2	158	#N/A	1
2	42	3	6.1	0	298	1	#N/A	1	1	3	1	0	0	0	0	22032.3	2	166	0	0
2	58	4	3.1	0	289	1	#N/A	0	0	0	0	0	1	1	0	9413.82	2	170	0	1
2	73	4	7.5	0	289	1	#N/A	0	0	0	0	0	1	1	0	18331.2	1	163	0	1
1	30	4	4.7	0	287	1	#N/A	0	0	0	0	2	0	1	0	14513.1	2	170	0	1
1	32	4	4.5	0	279	1	#N/A	0	0	0	0	2	0	1	0	38833	1	166	0	1
1	52	4	4.3	0	306	1	#N/A	1	2	1	2	2	0	1	0	8076.85	2	152	0	1
1	69	3	3.3	0	315	1	#N/A	1	3	3	1	0	1	1	0	27604.1	2	150	0	1
2	69	3	23.7	1	400	1	#N/A	0	0	0	0	0	0	1	1	68646.8	2	159	0	0
2	67	5	9.1	1	310	1	#N/A	0	0	0	0	0	#N/A	1	1	23989.7	1	169	#N/A	1
2	65	4	11.6	1	359	1	#N/A	0	0	0	0	0	1	1	1	6404.43	2	151	0	1
2	24	1	5.1	0	341	1	#N/A	0	0	0	0	1	#N/A	0	0	19774.2	2	161	#N/A	1
1	30	3	6.8	0	375	1	#N/A	1	1	2	2	2	0	1	0	26215.8	1	155	0	1
1	66	4	4.6	0	323	1	#N/A	0	0	0	0	0	0	1	0	13357.5	1	172	0	1
1	70	3	4.9	0	374	1	#N/A	1	2	3	1	1	1	1	1	30698.9	2	163	0	0
2	29	4	3.9	0	275	1	#N/A	0	0	0	0	2	1	1	0	8743.14	1	150	0	0
1	40	5	4.3	0	276	1	#N/A	0	0	0	0	2	0	1	0	8361.08	2	154	0	1
2	55	5	4.9	0	287	1	#N/A	0	0	0	0	0	1	0	1	11950	1	154	0	1
2	53	4	16.4	1	287	1	#N/A	0	0	0	0	2	1	1	1	6775.21	1	150	0	1
1	18	3	4.9	0	396	1	#N/A	0	0	0	0	2	0	1	0	10540.4	2	163	0	1
2	57	4	6.5	0	330	1	#N/A	0	0	0	0	2	1	1	0	22534.7	2	172	0	1
1	53	4	4.5	0	326	1	#N/A	2				2	0	1	0	15546.3	1	163	0	0
1	19	1	5.9	0	400	1	#N/A	0	0	0	0	2	0	1	0	21782.9	2	161	0	0
1	41	4	5.1	0	327	1	#N/A	0	0	0	0	2	0	1	0	18064.7	1	159	0	1
2	61	3	6.9	0	368	1	#N/A	1	1	3	2	2	0	1	0	94566.7	1	165	0	1
1	62	2	6.2	0	369	1	#N/A	0	0	0	0	1	1	1	1	5260.29	1	149	0	1
1	33	3	9.2	1	400	1	#N/A	2				0	0	1	0	12512.5	1	157	0	0
2	45	5	6.6	0	302	1	#N/A	0	0	0	0	0	0	1	0	6215.78	2	150	0	1
2	56	4	5.4	0	347	1	#N/A	2				2	1	1	0	13325.4	2	165	0	0
1	80	3	5.8	0	311	1	#N/A	1	3	3	1	0	0	1	1	8919.86	2	156	0	0
2	60	5	5.3	0	318	1	#N/A	0	0	0	0	0	0	0	0	12801	2	165	0	1
2	66	1	6.6	0	294	1	#N/A	0	0	0	0	0	#N/A	1	0	12494.5	1	154	#N/A	1
1	75	3	3.4	0	294	1	#N/A	1	3	3	1	0	#N/A	1	0	31711	1	168	#N/A	0
1	75	3	6.1	0	291	1	#N/A	1	1	3	1	2	1	1	0	9012.63	1	165	0	1
1	72	3	6.5	0	284	1	#N/A	2				0	0	1	0	18319.8	2	151	0	1
2	68	3	2.8	0	278	1	#N/A	1	1	3	3	2	1	1	0	16765.5	2	163	0	1
1	63	3	3.5	0	280	1	#N/A	2				0	0	0	0	40652.7	2	149	0	1
1	23	1	6.5	0	292	1	#N/A	2				2	1	1	0	40145.9	2	161	1	1
2	45	4	6.4	0	275	1	#N/A	0	0	0	0	1	0	1	0	24612.1	1	172	0	1
1	61	2	3.9	0	383	1	#N/A	0	0	0	0	2	1	1	1	8756.02	1	149	0	1
1	36	4	6.7	0	310	1	#N/A	2				2	0	0	0	15004.6	1	151	0	1
1	69	5	4.6	0	304	1	#N/A	0	0	0	0	2	0	1	1	11078.8	3	156	0	0
1	76	3	3.9	0	312	1	#N/A	1	3	3	2	2	0	1	0	47343.5	1	165	0	0
1	24	4	20.7	1	301	1	#N/A	0	0	0	0	2	0	1	0	37961.2	1	172	0	1
1	55	5	5.3	0	319	1	#N/A	0	0	0	0	0	0	0	0	21578.7	2	162	0	1
1	50	4	6.4	0	324	1	#N/A	1	1	2	2	0	1	1	0	8414.12	2	151	1	0
1	68	2	4.1	0	281	1	#N/A	0	0	0	0	0	0	1	0	2364.58	1	167	0	1
1	62	5	5.3	0	296	1	#N/A	1	1	3	1	0	0	1	1	7684.3	2	166	0	0
1	30	1	7.8	0	314	1	#N/A	0	0	0	0	2	0	1	0	41250.7	2	155	#N/A	1
2	68	5	3	0	300	1	#N/A	0	0	0	0	2	0	0	0	11130.6	1	165	0	1
2	35	5	3.6	0	294	1	#N/A	0	0	0	0	1	#N/A	1	0	16067.4	1	164	0	1
1	35	1	3.1	0	307	1	#N/A	0	0	0	0	2	0	1	0	41754.9	1	155	0	0
1	67	2	6.8	0	309	1	#N/A	0	0	0	0	0	0	1	1	9119.7	1	155	0	1
2	23	2	2.8	0	295	1	#N/A	0	0	0	0	0	#N/A	0	0	10515.2	2	170	#N/A	1
1	66	4	11.9	1	324	1	#N/A	1	3	1	1	0	1	1	1	3442.58	1	150	0	1
2	27	4	3.9	0	311	1	#N/A	0	0	0	0	2	0	1	0	5716.12	2	150	0	1
1	61	4	8.3	1	329	1	#N/A	0	0	0	0	2	0	1	0	5014.98	1	152	0	0
2	47	4	9	1	287	1	#N/A	0	0	0	0	0	1	1	0	14753.2	1	156	0	1
1	33	1	7.1	0	397	1	#N/A	0	0	0	0	2	0	1	1	4781.19	2	154	#N/A	1
2	72	3	10.3	1	307	1	#N/A	1	3	3	1	0	0	1	1	64683.7	2	157	0	0
2	29	2	6.7	0	324	1	#N/A	0	0	0	0	2	0	1	0	23964.6	1	170	0	1
1	47	1	6.1	0	346	1	#N/A	0	0	0	0	2	0	1	1	25367.3	2	161	0	1
1	30	3	3.6	0	359	1	#N/A	1	1	3	1	0	0	1	0	18951.7	2	164	0	1
1	80	3	6.5	0	331	1	#N/A	1	3	3	1	2	1	1	1	57023.4	2	162	0	1
2	54	3	7.7	0	319	1	#N/A	2				1	0	1	0	37536.5	1	166	0	0
1	29	1	4	0	277	1	#N/A	0	0	0	0	1	0	0	0	13816.2	2	166	0	1
1	37	3	2.6	0	275	1	#N/A	0	0	0	0	2	0	1	0	193765	2	162	0	1
2	55	4	7.4	0	285	1	#N/A	0	0	0	0	0	1	1	0	11711.2	1	150	0	1
1	23	3	4.5	0	289	1	#N/A	0	0	0	0	2	0	1	0	22431	1	167	0	1
2	52	5	3.9	0	309	1	#N/A	1	1	3	1	0	0	1	0	11274.8	1	161	0	1
1	61	4	5.3	0	319	1	#N/A	1	1	3	1	0	1	1	0	8768.31	2	157	0	1
1	33	2	6.6	0	393	1	#N/A	2				2	1	1	0	31108.6	1	149	0	1
2	75	4	5.4	0	278	1	#N/A	0	0	0	0	2	0	1	0	6356.95	1	150	0	1
2	69	3	11.1	1	303	1	#N/A	1	1	3	2	0	0	1	0	10938.4	2	155	0	1
2	64	3	2.7	0	279	1	#N/A	1	1	3	2	0	0	1	0	17650.7	2	163	0	1
1	58	3	6.9	0	304	1	#N/A	0	0	0	0	2	0	1	0	116515	1	164	0	1
1	70	3	4.8	0	318	1	#N/A	0	0	0	0	2	0	1	1	50544.4	1	151	0	1
2	59	2	4.3	0	335	1	#N/A	0	0	0	0	2	0	0	0	24556.5	1	165	1	1
2	61	4	6.4	0	339	1	#N/A	0	0	0	0	1	1	1	0	2972.92	1	171	0	0
1	40	2	4.5	0	295	1	#N/A	0	0	0	0	2	#N/A	1	0	38570.2	2	160	0	1
2	47	1	3.6	0	329	1	#N/A	0	0	0	0	2	1	1	0	31420.2	1	155	0	1
1	64	3	5.5	0	359	1	#N/A	1	1	3	1	2	1	1	1	8506.6	2	167	0	0
2	60	4	7.5	0	299	1	#N/A	0	0	0	0	0	#N/A	1	0	7144.43	1	164	0	1
2	75	3	4.3	0	307	1	#N/A	0	0	0	0	0	0	1	0	56930.2	1	153	0	0
2	42	2	6.5	0	299	1	#N/A	0	0	0	0	0	1	1	0	23096.6	1	170	0	1
2	71	3	11.9	1	394	1	#N/A	0	0	0	0	2	1	1	1	16027	2	164	0	1
2	52	4	3.6	0	291	1	#N/A	2				1	1	1	0	13245.3	1	165	0	1
2	65	3	6.5	0	312	1	#N/A	0	0	0	0	2	0	1	0	71235.5	2	159	0	1
2	72	3	3.5	0	329	1	#N/A	1	1	3	1	2	0	1	1	30528.7	1	150	0	1
2	21	1	5.3	0	298	1	#N/A	0	0	0	0	0	0	1	0	21206.2	1	151	0	1
1	50	3	5.5	0	278	1	#N/A	0	0	0	0	1	0	1	0	42385.5	2	168	0	1
2	63	2	5.9	0	381	1	#N/A	0	0	0	0	0	0	1	1	8621.89	1	165	1	0
1	54	1	2.7	0	291	1	#N/A	0	0	0	0	0	0	1	1	23449.8	2	165	0	0
2	66	3	3.5	0	325	1	#N/A	1	1	3	1	0	0	1	0	70500.5	2	159	0	1
2	78	4	1.6	0	289	1	#N/A	2				0	1	1	0	17077	1	163	0	1
2	58	4	11.9	1	297	1	#N/A	2				2	0	1	1	13652.2	1	152	0	1
2	59	3	3.9	0	300	1	#N/A	0	0	0	0	2	0	1	0	47418.9	2	149	#N/A	1
1	21	5	4.4	0	400	1	#N/A	0	0	0	0	2	0	1	0	14356.9	2	169	0	1
1	43	4	3.6	0	276	1	#N/A	0	0	0	0	0	0	1	0	20246.6	1	164	0	1
1	60	1	3.8	0	311	1	#N/A	2				2	1	1	0	4418.96	1	162	0	1
1	25	5	6.1	0	275	1	#N/A	0	0	0	0	0	0	1	0	22942.5	2	160	0	1
2	62	4	6.4	0	286	1	#N/A	1	1	3	1	2	0	0	0	6955.14	1	161	0	0
1	80	2	3	0	341	1	#N/A	1	3	1	2	0	#N/A	0	1	6404.79	1	167	0	0
1	50	4	7.9	0	293	1	#N/A	0	0	0	0	2	1	1	0	8373.68	1	170	1	0
2	78	3	4.9	0	329	1	#N/A	1	2	3	1	0	0	1	1	17427.7	2	151	0	1
2	37	4	4.2	0	320	1	#N/A	0	0	0	0	0	0	1	1	16224.4	1	168	0	1
1	65	3	6.1	0	286	1	#N/A	0	0	0	0	2	0	1	0	38475.2	2	168	0	1
1	33	5	6.5	0	358	1	#N/A	1	1	2	1	0	1	1	0	21503.5	1	164	1	1
2	67	4	5.7	0	381	1	#N/A	0	0	0	0	0	0	1	0	6143.99	2	171	0	0
1	30	3	5.8	0	348	1	#N/A	2				0	1	1	0	16841.1	2	164	0	1
1	19	5	5.3	0	275	1	#N/A	0	0	0	0	0	0	1	0	3377.3	2	168	0	1
2	51	4	3.8	0	324	1	#N/A	2				2	0	1	0	6216.87	1	171	#N/A	1
2	50	4	10.7	1	400	1	#N/A	0	0	0	0	2	0	1	0	9505.14	1	158	0	0
1	52	3	10.1	1	400	1	#N/A	0	0	0	0	2	1	1	0	14995.1	1	158	0	0
1	23	2	5.3	0	274	1	#N/A	0	0	0	0	2	0	1	0	15255.8	2	168	0	1
1	23	3	8.3	1	363	1	#N/A	2				2	0	1	1	20227.3	2	164	1	1
2	59	3	7.1	0	358	1	#N/A	1	1	3	1	0	#N/A	1	0	26453.5	1	157	0	1
2	55	1	4.9	0	306	1	#N/A	0	0	0	0	0	0	1	0	13317.1	2	161	0	1
1	72	3	6.2	0	333	1	#N/A	0	0	0	0	2	0	1	1	27384.3	1	150	0	1
2	80	3	4.4	0	274	1	#N/A	0	0	0	0	2	0	1	0	28656.1	2	158	0	0
2	18	3	5.7	0	317	1	#N/A	0	0	0	0	2	0	1	0	14056.7	1	155	0	0
1	20	5	5	0	331	1	#N/A	0	0	0	0	1	0	1	0	5257.09	2	168	0	1
1	69	5	6.2	0	371	1	#N/A	1	2	3	1	1	1	1	0	8906.38	2	169	#N/A	1
2	80	4	5	0	313	1	#N/A	1	3	3	1	0	1	1	0	9399.9	1	161	0	1
1	43	3	6	0	287	1	#N/A	2				2	0	1	0	14768.6	2	164	0	1
1	60	5	7.8	0	377	1	#N/A	0	0	0	0	0	0	1	0	8649.01	1	162	1	1
1	45	4	4.6	0	314	1	#N/A	0	0	0	0	2	0	1	0	6867.85	2	171	0	1
2	30	5	3.8	0	276	1	#N/A	0	0	0	0	2	#N/A	1	0	12531.9	1	162	#N/A	0
1	25	3	6.2	0	282	1	#N/A	0	0	0	0	2	0	1	0	29724.1	2	151	0	0
2	32	4	7.8	0	353	1	#N/A	0	0	0	0	2	0	1	1	25340.7	1	172	0	0
1	73	3	6.1	0	339	1	#N/A	0	0	0	0	2	0	1	0	68067.8	2	149	0	1
1	62	1	6.3	0	327	1	#N/A	1	2	#N/A	#N/A	0	0	0	0	9867.49	1	154	0	0
1	55	1	6.4	0	311	1	#N/A	1	1	3	1	2	0	0	1	14089.7	2	161	0	1
2	58	2	6.3	0	315	1	#N/A	0	0	0	0	0	0	0	0	14360	2	153	0	1
1	59	3	3.4	0	284	1	#N/A	0	0	0	0	2	0	0	0	37178.5	1	164	0	1
1	21	1	8.4	1	388	1	#N/A	0	0	0	0	2	0	1	0	7408.71	2	151	0	1
1	76	3	6.9	0	305	1	#N/A	0	0	0	0	1	0	0	1	85321.2	1	159	0	1
2	56	4	4.5	0	386	1	#N/A	0	0	0	0	2	1	1	1	10368.4	1	158	0	1
2	28	1	4.6	0	279	1	#N/A	1	1	3	1	2	0	1	0	44527.3	1	159	0	0
2	56	3	7	0	322	1	#N/A	1	2	#N/A	#N/A	1	0	1	0	50470.1	2	150	1	1
2	37	2	6.1	0	278	1	#N/A	0	0	0	0	0	1	1	0	18468.4	2	164	0	1
1	19	3	3.7	0	309	1	#N/A	0	0	0	0	2	#N/A	0	0	9348.87	2	168	0	1
2	49	3	2.8	0	323	1	#N/A	1	1	3	3	2	0	1	0	37061.4	1	157	0	1
1	39	3	6.1	0	275	1	#N/A	0	0	0	0	2	0	0	0	36496.4	1	150	0	0
1	76	3	5.6	0	335	1	#N/A	1	1	3	1	0	1	1	0	43585.4	1	165	0	0
1	23	3	4	0	297	1	#N/A	0	0	0	0	2	1	0	0	24271.2	2	167	0	1
1	60	4	4.6	0	388	1	#N/A	0	0	0	0	2	0	1	1	4774.79	1	171	#N/A	0
1	34	2	5.4	0	319	1	#N/A	1	1	1	2	2	0	1	0	13843	2	168	0	1
1	47	3	4.3	0	279	1	#N/A	2				2	1	1	0	19236.2	1	157	1	1
1	53	5	11.9	1	298	1	#N/A	0	0	0	0	2	0	0	0	11922.8	1	163	0	0
1	41	5	6.3	0	332	1	#N/A	0	0	0	0	2	0	1	0	9345.97	2	154	0	1
2	54	1	5.6	0	344	1	#N/A	0	0	0	0	0	#N/A	1	0	9286.84	2	156	#N/A	1
2	60	4	5	0	301	1	#N/A	0	0	0	0	0	0	1	0	4067.03	1	150	0	1
1	78	1	4.3	0	300	1	#N/A	1	2	3	2	0	#N/A	1	0	16564.4	1	172	#N/A	0
1	20	2	4.7	0	287	1	#N/A	0	0	0	0	2	0	1	0	26459.4	2	165	0	1
1	46	1	4	0	344	1	#N/A	1	1	3	1	0	#N/A	1	0	38977.4	2	160	#N/A	0
1	19	1	5.8	0	310	1	#N/A	0	0	0	0	0	0	1	0	19415.8	2	161	0	1
2	68	3	4.4	0	297	1	#N/A	0	0	0	0	0	0	1	0	50113.9	2	159	0	0
2	45	3	3.7	0	293	1	#N/A	0	0	0	0	1	0	0	0	55018.7	2	159	0	1
1	21	1	3.7	0	290	1	#N/A	0	0	0	0	0	0	0	0	44675.8	2	161	1	0
1	29	5	4.7	0	335	1	#N/A	0	0	0	0	2	1	1	0	14907	3	156	0	0
2	71	2	4.3	0	323	1	#N/A	0	0	0	0	0	0	1	0	21766.4	2	160	1	1
1	58	4	12.5	1	398	1	#N/A	0	0	0	0	2	0	1	1	18992.4	3	156	0	1
1	53	4	4.6	0	350	1	#N/A	2				0	1	1	0	9816.56	1	161	#N/A	0
1	80	3	8.9	1	280	1	#N/A	0	0	0	0	0	#N/A	1	1	10280.1	1	157	#N/A	0
1	80	3	5.3	0	289	1	#N/A	1	3	2	1	1	#N/A	1	0	25872.7	2	159	0	0
2	38	3	5.8	0	315	1	#N/A	0	0	0	0	1	0	1	0	60447.9	1	156	0	1
2	29	3	8.9	1	284	1	#N/A	2				2	0	1	0	66681.4	1	158	0	1
2	65	4	5.5	0	276	1	#N/A	0	0	0	0	2	1	1	1	4084.91	2	166	0	1
2	66	3	4.1	0	294	1	#N/A	0	0	0	0	2	0	1	0	93091.7	1	151	0	0
1	80	4	4.6	0	276	1	#N/A	0	0	0	0	1	1	1	0	5893.84	1	149	#N/A	0
1	31	5	4	0	288	1	#N/A	0	0	0	0	1	0	1	0	76772.3	2	163	0	0
2	19	3	10.4	1	360	1	#N/A	0	0	0	0	0	0	1	0	12432	1	150	0	1
1	64	5	5.6	0	319	1	#N/A	1	2	2	1	0	0	1	0	7760.67	1	167	0	1
1	63	3	4.4	0	308	1	#N/A	1	2	2	1	0	0	1	0	73611.3	2	158	0	0
2	47	5	6.6	0	332	1	#N/A	1	1	3	1	1	0	1	0	17710.1	1	154	0	1
1	56	3	5.1	0	313	1	#N/A	1	1	3	1	1	0	1	0	152794	2	165	0	1
2	49	2	7.1	0	280	1	#N/A	0	0	0	0	2	0	1	0	18622.5	2	152	0	0
2	54	5	3.9	0	275	1	#N/A	0	0	0	0	1	0	0	0	15841.2	2	153	0	1
2	70	4	6.3	0	282	1	#N/A	1	2	3	1	1	0	1	0	5389.92	2	151	0	0
2	79	1	5.5	0	274	1	#N/A	0	0	0	0	0	#N/A	0	0	10370.8	2	164	0	1
1	66	3	4.5	0	355	1	#N/A	0	0	0	0	0	0	1	0	89243.6	1	160	0	1
2	40	1	4.3	0	316	1	#N/A	0	0	0	0	2	0	1	0	12561.8	2	154	0	1
1	58	4	5.3	0	283	1	#N/A	0	0	0	0	2	0	1	1	10136.2	2	170	0	1
2	52	3	5.2	0	287	1	#N/A	0	0	0	0	1	0	1	0	106776	1	159	0	1
2	53	3	4.7	0	344	1	#N/A	2				0	0	1	0	20145.2	2	159	0	1
1	60	3	3.7	0	342	1	#N/A	1	2	2	1	0	0	1	0	70826.5	3	156	0	1
1	60	4	6.8	0	334	1	#N/A	0	0	0	0	2	0	1	0	6752.01	1	152	0	1
1	55	1	4.9	0	345	1	#N/A	2				2	0	1	1	9338.16	2	164	0	1
1	42	4	6.1	0	335	1	#N/A	0	0	0	0	2	0	1	1	4485.15	1	171	0	1
2	65	3	4.3	0	367	1	#N/A	0	0	0	0	0	1	1	0	82616.6	1	158	0	0
2	75	3	4	0	282	1	#N/A	0	0	0	0	0	#N/A	0	0	59906.4	2	154	0	1
1	35	4	11.5	1	346	1	#N/A	0	0	0	0	2	0	1	0	10103.9	1	170	0	1
1	70	3	6.4	0	331	1	#N/A	1	2	3	1	#N/A	0	1	0	15772.7	2	151	0	1
2	62	2	9.2	1	287	1	#N/A	1	2	3	1	0	0	1	1	11220.8	1	161	0	1
2	44	5	5.4	0	366	1	#N/A	0	0	0	0	2	1	0	0	7673.13	1	149	#N/A	0
1	63	3	13	1	400	1	#N/A	0	0	0	0	2	0	1	1	22471.5	1	166	1	0
2	64	4	4.5	0	303	1	#N/A	2				0	1	1	1	4893.99	2	170	0	1
1	41	3	5.5	0	391	1	#N/A	1	1	3	1	2	0	1	0	101872	1	159	0	1
2	22	3	6.7	0	291	1	#N/A	0	0	0	0	2	0	1	0	24337.5	2	151	0	0
1	46	4	4.9	0	275	1	#N/A	0	0	0	0	0	0	1	0	22513.7	1	166	#N/A	0
2	55	4	6.9	0	302	1	#N/A	0	0	0	0	0	0	1	0	5634.94	1	150	1	0
2	62	4	5.5	0	320	1	#N/A	0	0	0	0	0	0	1	0	10551.8	1	151	0	0
1	68	2	5.5	0	313	1	#N/A	0	0	0	0	1	1	0	0	13319.9	1	154	0	0
1	61	3	8.9	1	365	1	#N/A	0	0	0	0	0	1	1	0	17230.4	1	150	1	0
1	34	1	6.4	0	297	1	#N/A	0	0	0	0	2	0	1	0	14852.6	2	155	0	1
1	61	3	7.9	0	386	1	#N/A	0	0	0	0	2	0	1	0	75244.9	1	155	0	1
1	57	3	6.6	0	389	1	#N/A	1	2	2	1	2	1	1	0	46394.6	2	163	1	1
1	46	5	15.3	1	374	1	#N/A	0	0	0	0	1	0	1	0	3009.53	2	151	0	1
2	41	5	7.2	0	291	1	#N/A	0	0	0	0	2	0	1	0	24750.4	1	169	0	0
2	53	1	3.6	0	288	1	#N/A	0	0	0	0	0	0	1	0	12718.3	2	152	0	1
2	62	2	6.2	0	343	1	#N/A	0	0	0	0	0	1	1	1	20763.9	2	149	0	0
2	68	3	3.9	0	319	1	#N/A	0	0	0	0	2	0	1	0	35884.9	1	157	0	1
2	39	3	5.9	0	341	1	#N/A	0	0	0	0	2	0	1	0	105550	1	163	0	1
2	55	1	7.1	0	329	1	#N/A	1	2	3	1	0	1	1	1	20251.1	1	168	0	1
2	19	3	6.6	0	400	1	#N/A	0	0	0	0	1	#N/A	1	0	12791.1	2	166	0	0
1	46	2	5.1	0	304	1	#N/A	0	0	0	0	0	1	1	0	33303.8	1	154	0	0
1	66	3	5.8	0	400	1	#N/A	2				0	1	1	0	22444.9	2	158	0	1
1	29	1	3.7	0	370	1	#N/A	0	0	0	0	0	#N/A	0	0	18146.2	2	161	#N/A	1
1	55	5	6.1	0	281	1	#N/A	0	0	0	0	1	0	1	0	12018.3	2	161	0	1
1	60	4	6	0	311	1	#N/A	1	3	1	1	0	0	1	0	3440.14	2	156	0	0
2	20	1	3.9	0	286	1	#N/A	0	0	0	0	2	0	1	0	40525.9	1	169	0	1
1	76	4	6.1	0	304	1	#N/A	1	1	#N/A	#N/A	0	1	0	0	6598.53	2	171	#N/A	0
2	29	1	4.8	0	318	1	#N/A	0	0	0	0	2	0	1	0	27033.5	1	162	0	1
1	53	1	3.5	0	288	1	#N/A	1	1	3	1	2	0	1	0	25548.3	2	163	0	1
1	42	5	10.9	1	342	1	#N/A	0	0	0	0	2	1	1	1	4276.22	2	168	0	1
[truncated: 644 more rows]
